# Supplementary material for: High Throughput Kinomic Profiling of Human Clear Cell Renal Cell Carcinoma Identifies Kinase Activity Dependent Molecular Subtypes
Source: PLoS One. 2015 Sep 25;10(9):e0139267. doi: 10.1371/journal.pone.0139267 (PMC4583516; doi:10.1371/journal.pone.0139267)
Supplement: S2 Table — This file contains the raw data by cycle number as well as log2 transformed data. NA indicates that data point was censored due to not passing quality control screening for signal strength in BioNavigator. (XLSX) [file pone.0139267.s002.xlsx]

## Sheet: AllCycleMedSigMinBknd
		BioNavigator Version	6.1.42.1	PamGrid Version	QuantitationType	AllCycleMdSigMinBknd_Mean	Protocol file name	8.24.15 RCC LocProgJUST FOR CLUSTERpVrscriptClusterDate	Wed, 26 Aug 2015 12:11:49 GMT
STK	PTK				Article number	87102	87102	87102	87102	87102	87102	87102	87102	87102	87102	87102	87102	87102	87102	87102	87102	87102	87102	87102	87102	87102	87102	87102	87102	87102	87102	87102	87102	87102	87102	87102	87102	87102	87102	87102	87102	87102	87102	87102	87102	87102	87102	87102	87102
					Sample name	RCC 1	RCC 1	RCC 1	RCC 1	RCC 1	RCC 1	RCC 1	RCC 1	RCC 1	RCC 1	RCC 1	RCC 1	RCC 10	RCC 10	RCC 10	RCC 10	RCC 10	RCC 10	RCC 10	RCC 10	RCC 10	RCC 10	RCC 10	RCC 10	RCC 11	RCC 11	RCC 11	RCC 11	RCC 11	RCC 11	RCC 11	RCC 11	RCC 11	RCC 11	RCC 11	RCC 11	RCC 12	RCC 12	RCC 12	RCC 12	RCC 12	RCC 12	RCC 12	RCC 12
PTK Postwash	STK Postwash				Cycle	62	72	82	92	102	112	122	124	124	124	124	124	62	72	82	92	102	112	122	124	124	124	124	124	62	72	82	92	102	112	122	124	124	124	124	124	62	72	82	92	102	112	122	124
					Exposure time	50	50	50	50	50	50	50	10	20	50	100	200	50	50	50	50	50	50	50	10	20	50	100	200	50	50	50	50	50	50	50	10	20	50	100	200	50	50	50	50	50	50	50	10
		ID	Sequence	UniprotAccession
		41_654_666	LDGENIYIRHSNL	P11171		NA	NA	NA	NA	NA	NA	NA	NA	NA	NA	NA	NA	NA	NA	NA	NA	NA	NA	NA	NA	NA	NA	NA	NA	NA	NA	NA	NA	NA	NA	NA	NA	NA	NA	NA	NA	NA	NA	NA	NA	NA	NA	NA	NA
		ACHD_383_395	YISKAEEYFLLKS	Q07001		NA	NA	NA	NA	NA	NA	NA	NA	NA	NA	NA	NA	NA	NA	NA	NA	NA	NA	NA	NA	NA	NA	NA	NA	NA	NA	NA	NA	NA	NA	NA	NA	NA	NA	NA	NA	NA	NA	NA	NA	NA	NA	NA	NA
		ACM1_421_433	CNKAFRDTFRLLL	P11229		6	7	5	6	4	5	5	2	1	5	9	19	1	4	3	3	3	3	7	0	1	2	18	22	2	4	5	3	4	6	6	0	1	4	9	23	5	5	10	6	10	7	12	2
		ACM1_444_456	KIPKRPGSVHRTP	P11229		1	2	1	2	1	2	-2	0	1	2	3	9	1	0	1	0	1	3	3	-1	0	2	5	10	3	1	4	2	3	3	5	0	0	3	6	8	3	6	9	4	6	7	6	1
		ACM4_456_468	CNATFKKTFRHLL	P08173		3	3	6	2	3	4	1	1	2	3	7	12	1	4	5	5	5	5	7	1	1	4	9	18	2	3	5	4	4	4	3	1	1	3	5	12	4	3	8	8	10	11	10	1
		ACM5_494_506	CYALCNRTFRKTF	P08912		16	26	35	41	51	54	58	6	12	28	58	119	28	64	84	105	119	138	150	14	35	88	176	353	16	28	39	44	50	56	58	7	12	30	59	119	19	43	60	73	84	87	97	11
		ACM5_498_510	CNRTFRKTFKMLL	P08912		7	8	8	9	8	11	12	1	4	9	17	37	5	8	12	13	12	16	16	3	8	12	32	60	5	9	10	13	13	12	15	1	3	9	16	36	8	16	20	25	29	30	28	6
		ADDB_696_708	GSPSKSPSKKKKK	P35612		3	1	1	1	0	3	2	0	0	2	4	8	2	1	2	2	1	4	0	0	1	0	3	6	1	4	2	2	3	4	1	2	1	2	5	7	2	4	3	4	8	5	2	1
		ADDB_706_718	KKKFRTPSFLKKS	P35612		7	8	10	13	11	15	11	1	2	7	11	27	2	5	7	6	7	7	8	1	2	6	10	25	5	12	18	22	20	21	27	1	4	13	27	51	5	6	11	15	14	15	13	2
		ADRB2_338_350	ELLCLRRSSLKAY	P07550		26	74	105	127	142	159	165	16	38	93	178	359	22	55	74	90	101	114	121	14	26	67	128	268	31	99	140	172	194	219	233	32	61	155	302	591	25	67	90	109	123	131	145	17
		AKT1_301_313	KDGATMKTFCGTP	P31749		-2	-1	-2	-2	2	0	-1	-1	1	0	2	5	3	0	1	0	0	1	1	0	0	1	0	1	0	1	2	-1	2	3	-2	0	-1	0	3	3	1	1	3	1	-2	-2	-2	-1
		AMPE_5_17	EREGSKRYCIQTK	Q07075		NA	NA	NA	NA	NA	NA	NA	NA	NA	NA	NA	NA	NA	NA	NA	NA	NA	NA	NA	NA	NA	NA	NA	NA	NA	NA	NA	NA	NA	NA	NA	NA	NA	NA	NA	NA	NA	NA	NA	NA	NA	NA	NA	NA
		ANDR_785_797	VRMRHLSQEFGWL	P10275		17	32	41	49	55	65	68	6	11	28	54	114	13	26	36	48	54	57	64	4	13	28	56	117	13	31	41	48	48	56	59	8	13	31	60	120	12	21	26	27	33	36	34	4
		ANXA1_14_26	IENEEQEYVQTVK	P04083		NA	NA	NA	NA	NA	NA	NA	NA	NA	NA	NA	NA	NA	NA	NA	NA	NA	NA	NA	NA	NA	NA	NA	NA	NA	NA	NA	NA	NA	NA	NA	NA	NA	NA	NA	NA	NA	NA	NA	NA	NA	NA	NA	NA
		ANXA1_209_221	AGERRKGTDVNVF	P04083		23	44	53	64	69	76	74	6	13	29	57	118	16	27	35	39	42	47	45	4	8	19	41	76	27	62	79	88	94	94	104	12	17	45	92	181	18	34	40	46	49	53	55	5
		ANXA2_17_29	HSTPPSAYGSVKA	P07355		NA	NA	NA	NA	NA	NA	NA	NA	NA	NA	NA	NA	NA	NA	NA	NA	NA	NA	NA	NA	NA	NA	NA	NA	NA	NA	NA	NA	NA	NA	NA	NA	NA	NA	NA	NA	NA	NA	NA	NA	NA	NA	NA	NA
		ART_003_EAI(pY)AAPFAKKKXC	EAI(pY)AAPFAKKK	Na		NA	NA	NA	NA	NA	NA	NA	NA	NA	NA	NA	NA	NA	NA	NA	NA	NA	NA	NA	NA	NA	NA	NA	NA	NA	NA	NA	NA	NA	NA	NA	NA	NA	NA	NA	NA	NA	NA	NA	NA	NA	NA	NA	NA
		ART_004_EAIYAAPFAKKKXC	EAIYAAPFAKKK	Na		NA	NA	NA	NA	NA	NA	NA	NA	NA	NA	NA	NA	NA	NA	NA	NA	NA	NA	NA	NA	NA	NA	NA	NA	NA	NA	NA	NA	NA	NA	NA	NA	NA	NA	NA	NA	NA	NA	NA	NA	NA	NA	NA	NA
		ART_025_CXGLRRWSLGGLRRWSL	GLRRWSLGGLRRWSL	Na		17	39	45	55	63	68	71	4	11	26	50	95	16	32	41	45	51	58	55	3	10	24	50	89	27	63	85	101	118	127	141	13	25	61	123	233	22	46	65	74	86	89	95	9
		ATF2_47_59	VADQTPTPTRFLK	P15336		0	1	-4	-5	-4	-1	-9	-2	0	-5	-10	-13	1	-2	-2	-6	-5	-3	-7	-1	-2	-7	-11	-20	1	-2	-2	-3	-5	0	-4	-1	-2	-4	-7	-18	-1	-2	-3	1	-1	-1	-2	0
		ATM_1972_1984	KRSLAFEEGSQST	Q13315		0	-1	-2	1	-4	-3	-5	0	-1	-1	-4	-7	1	-2	-1	-1	-2	-5	-7	-1	0	-3	-6	-15	0	-1	-2	-4	-4	-3	-2	0	-1	-4	-4	-10	1	-2	-3	-2	-3	-4	-6	0
		B3AT_39_51	TEATATDYHTTSH	P02730		NA	NA	NA	NA	NA	NA	NA	NA	NA	NA	NA	NA	NA	NA	NA	NA	NA	NA	NA	NA	NA	NA	NA	NA	NA	NA	NA	NA	NA	NA	NA	NA	NA	NA	NA	NA	NA	NA	NA	NA	NA	NA	NA	NA
		BAD_112_124	RELRRMSDEFVDS	Q92934		58	158	228	278	336	373	394	31	59	149	295	601	57	145	205	251	292	317	349	31	58	150	291	591	61	141	195	226	253	281	298	25	48	123	239	463	46	99	124	146	165	173	184	17
		BAD_69_81	IRSRHSSYPAGTE	Q92934		5	10	8	7	10	11	12	1	2	4	8	17	4	7	7	7	4	8	8	2	2	4	11	18	7	8	9	10	11	10	10	1	3	6	10	21	3	5	8	8	10	8	9	0
		BAD_93_105	FRGRSRSAPPNLW	Q92934		32	89	117	139	163	178	191	20	42	102	204	400	25	57	79	90	102	116	128	15	28	74	143	277	31	78	107	132	149	164	181	21	43	105	208	405	30	63	92	105	119	131	142	19
		BCKD_45_57	ERSKTVTSFYNQS	O14874		0	1	0	1	2	0	2	0	2	-1	2	2	1	3	2	2	0	-1	3	0	0	-1	2	4	1	2	6	6	5	5	1	0	1	3	5	13	3	2	3	2	2	4	4	2
		BRCA1_1451_1463	EKAVLTSQKSSEY	P38398		-1	1	0	-2	0	-1	1	0	0	1	1	-2	1	1	2	0	-1	0	1	0	0	1	0	-1	2	0	-1	-1	-1	1	1	-1	1	0	-1	-1	0	2	1	1	-2	0	-1	-1
		C1R_199_211	TEASGYISSLEYP	P00736		NA	NA	NA	NA	NA	NA	NA	NA	NA	NA	NA	NA	NA	NA	NA	NA	NA	NA	NA	NA	NA	NA	NA	NA	NA	NA	NA	NA	NA	NA	NA	NA	NA	NA	NA	NA	NA	NA	NA	NA	NA	NA	NA	NA
		C1R_201_213	ASGYISSLEYPRS	P00736		4	2	2	2	4	1	1	1	-1	1	2	5	1	2	4	0	0	1	3	0	1	0	2	6	1	1	3	3	0	1	4	1	0	2	3	6	2	-1	4	2	2	2	4	1
		CA2D1_494_506	LEDIKRLTPRFTL	P54289		3	4	6	2	4	7	6	0	1	2	5	9	3	2	2	4	5	5	5	2	1	4	7	14	4	6	5	8	5	5	5	0	1	4	8	12	4	8	9	12	13	16	14	0
		CAC1C_1974_1986	ASLGRRASFHLEC	Q13936		36	110	150	174	200	219	234	27	57	136	278	560	29	67	93	107	118	135	145	17	32	86	167	317	40	111	155	182	203	215	240	32	59	156	304	593	24	62	83	98	110	120	123	13
		CALM_93_105	FDKDGNGYISAAE	P62158		NA	NA	NA	NA	NA	NA	NA	NA	NA	NA	NA	NA	NA	NA	NA	NA	NA	NA	NA	NA	NA	NA	NA	NA	NA	NA	NA	NA	NA	NA	NA	NA	NA	NA	NA	NA	NA	NA	NA	NA	NA	NA	NA	NA
		CALM_95_107	KDGNGYISAAELR	P62158		NA	NA	NA	NA	NA	NA	NA	NA	NA	NA	NA	NA	NA	NA	NA	NA	NA	NA	NA	NA	NA	NA	NA	NA	NA	NA	NA	NA	NA	NA	NA	NA	NA	NA	NA	NA	NA	NA	NA	NA	NA	NA	NA	NA
		CBL_693_705	EGEEDTEYMTPSS	P22681		NA	NA	NA	NA	NA	NA	NA	NA	NA	NA	NA	NA	NA	NA	NA	NA	NA	NA	NA	NA	NA	NA	NA	NA	NA	NA	NA	NA	NA	NA	NA	NA	NA	NA	NA	NA	NA	NA	NA	NA	NA	NA	NA	NA
		CD27_212_224	HQRRKYRSNKGES	P26842		0	-1	1	-1	-1	0	-2	0	0	2	4	5	0	2	2	-1	4	3	1	1	-1	2	3	7	1	1	5	5	0	2	5	0	1	4	5	7	1	4	4	5	5	2	4	2
		CD3Z_116_128	KDKMAEAYSEIGM	P20963		NA	NA	NA	NA	NA	NA	NA	NA	NA	NA	NA	NA	NA	NA	NA	NA	NA	NA	NA	NA	NA	NA	NA	NA	NA	NA	NA	NA	NA	NA	NA	NA	NA	NA	NA	NA	NA	NA	NA	NA	NA	NA	NA	NA
		CD3Z_146_158	STATKDTYDALHM	P20963		NA	NA	NA	NA	NA	NA	NA	NA	NA	NA	NA	NA	NA	NA	NA	NA	NA	NA	NA	NA	NA	NA	NA	NA	NA	NA	NA	NA	NA	NA	NA	NA	NA	NA	NA	NA	NA	NA	NA	NA	NA	NA	NA	NA
		CD79A_181_193	EYEDENLYEGLNL	P11912		NA	NA	NA	NA	NA	NA	NA	NA	NA	NA	NA	NA	NA	NA	NA	NA	NA	NA	NA	NA	NA	NA	NA	NA	NA	NA	NA	NA	NA	NA	NA	NA	NA	NA	NA	NA	NA	NA	NA	NA	NA	NA	NA	NA
		CDC2_154_169	GIPIRVYTHEVVTLWY	P06493		3	3	4	5	7	2	3	0	1	3	5	12	0	0	0	3	1	5	1	0	1	0	5	10	3	3	2	3	4	2	4	1	1	3	6	14	2	8	8	11	9	9	11	2
		CDK2_8_20	EKIGEGTYGVVYK	P24941		NA	NA	NA	NA	NA	NA	NA	NA	NA	NA	NA	NA	NA	NA	NA	NA	NA	NA	NA	NA	NA	NA	NA	NA	NA	NA	NA	NA	NA	NA	NA	NA	NA	NA	NA	NA	NA	NA	NA	NA	NA	NA	NA	NA
		CDK7_157_169	GLAKSFGSPNRAY	P50613		NA	NA	NA	NA	NA	NA	NA	NA	NA	NA	NA	NA	NA	NA	NA	NA	NA	NA	NA	NA	NA	NA	NA	NA	NA	NA	NA	NA	NA	NA	NA	NA	NA	NA	NA	NA	NA	NA	NA	NA	NA	NA	NA	NA
		CDK7_163_175	GSPNRAYTHQVVT	P50613		1	2	3	0	0	1	0	1	-1	2	4	10	-1	1	1	1	1	1	0	0	-1	1	2	4	-2	2	0	-1	0	2	2	-1	-1	2	6	8	-2	-1	4	3	0	5	3	-1
		CDN1A_139_151	GRKRRQTSMTDFY	P38936		106	371	567	716	879	988	1090	126	245	606	1194	2368	116	411	643	812	1008	1139	1246	177	339	830	1631	3258	135	510	806	1011	1172	1373	1476	236	457	1136	2180	3563	103	344	490	574	659	709	763	129
		CDN1B_151_163	IRKRPATDDSSTQ	P46527		-1	1	0	-1	-4	0	-3	-1	0	-1	-4	-1	0	-3	-3	-4	-3	-3	-5	-1	0	-3	-1	-1	-1	-2	-3	-2	-4	-2	-3	0	-1	0	-1	-1	-2	-3	-2	-3	-4	-3	-2	-1
		CENPA_1_14	MGPRRRSRKPEAPR	P49450		7	15	17	20	21	23	24	2	5	11	21	39	14	31	41	45	53	61	62	6	15	35	72	144	12	35	43	53	61	72	78	5	13	31	61	124	9	20	27	28	30	37	35	4
		CFTR_730_742	EPLERRLSLVPDS	P13569		52	168	233	271	299	334	355	45	86	219	411	848	36	108	144	172	191	202	214	27	56	136	257	530	77	278	406	485	535	595	629	98	187	467	905	1785	50	165	228	273	310	326	347	52
		CFTR_761_773	LQARRRQSVLNLM	P13569		95	383	563	678	796	880	930	130	259	643	1238	2460	65	230	348	429	493	543	593	87	166	409	824	1596	127	465	715	897	1041	1140	1272	204	405	1001	1939	3518	89	332	503	624	734	799	861	133
		CGHB_109_121	QCALCRRSTTDCG	P01233		3	10	12	13	9	15	14	1	3	13	25	44	7	8	12	10	10	14	16	1	1	9	17	40	4	11	11	10	11	13	13	3	1	8	19	27	0	-2	-1	-3	-2	-3	-6	3
		COF1_17_29	DMKVRKSSTPEEV	P23528		4	4	3	4	5	5	4	0	2	2	4	8	1	1	3	3	1	0	4	0	2	1	1	2	4	4	6	6	3	4	5	0	3	4	5	11	2	2	3	0	1	0	0	0
		CREB1_126_138	EILSRRPSYRKIL	P16220		27	91	132	162	189	207	222	27	54	130	261	512	16	42	55	70	83	88	94	12	22	52	106	207	36	129	196	248	285	329	357	51	98	250	481	943	18	61	86	103	124	132	146	18
		CRK_214_226	GPPEPGPYAQPSV	P46108		NA	NA	NA	NA	NA	NA	NA	NA	NA	NA	NA	NA	NA	NA	NA	NA	NA	NA	NA	NA	NA	NA	NA	NA	NA	NA	NA	NA	NA	NA	NA	NA	NA	NA	NA	NA	NA	NA	NA	NA	NA	NA	NA	NA
		CSF1R_701_713	NIHLEKKYVRRDS	P07333		40	107	140	162	188	208	216	16	32	78	154	290	36	83	109	130	145	157	169	15	28	71	137	275	53	141	190	226	251	281	297	28	49	127	249	478	38	91	119	137	158	166	181	19
		CSK21_355_367	ISSVPTPSPLGPL	P68400		-1	-1	-3	-2	-4	0	0	1	0	0	-2	-4	-1	-4	-3	-2	-2	-1	-3	-1	1	-2	-4	-5	2	1	-2	-3	-4	-2	-2	-1	-1	-2	-4	-5	-2	0	-4	-2	-5	-1	-3	-1
		CTNB1_79_91	VADIDGQYAMTRA	P35222		NA	NA	NA	NA	NA	NA	NA	NA	NA	NA	NA	NA	NA	NA	NA	NA	NA	NA	NA	NA	NA	NA	NA	NA	NA	NA	NA	NA	NA	NA	NA	NA	NA	NA	NA	NA	NA	NA	NA	NA	NA	NA	NA	NA
		DCX_109_121	GIVYAVSSDRFRS	O43602		NA	NA	NA	NA	NA	NA	NA	NA	NA	NA	NA	NA	NA	NA	NA	NA	NA	NA	NA	NA	NA	NA	NA	NA	NA	NA	NA	NA	NA	NA	NA	NA	NA	NA	NA	NA	NA	NA	NA	NA	NA	NA	NA	NA
		DCX_49_61	HFDERDKTSRNMR	O43602		2	3	3	3	3	1	3	0	2	1	2	6	1	0	3	2	1	1	0	1	0	2	4	2	2	1	2	2	4	6	2	1	2	2	4	7	2	2	3	3	3	3	1	2
		DDR1_506_518	LLLSNPAYRLLLA	Q08345		NA	NA	NA	NA	NA	NA	NA	NA	NA	NA	NA	NA	NA	NA	NA	NA	NA	NA	NA	NA	NA	NA	NA	NA	NA	NA	NA	NA	NA	NA	NA	NA	NA	NA	NA	NA	NA	NA	NA	NA	NA	NA	NA	NA
		DESP_2842_2854	RSGSRRGSFDATG	P15924		16	33	43	47	50	50	57	5	6	15	37	72	8	9	15	17	15	15	15	0	4	4	10	20	16	28	32	41	45	42	52	4	4	16	29	55	11	17	26	26	27	29	29	2
		DYR1A_212_224	KHDTEMKYYIVHL	Q13627		NA	NA	NA	NA	NA	NA	NA	NA	NA	NA	NA	NA	NA	NA	NA	NA	NA	NA	NA	NA	NA	NA	NA	NA	NA	NA	NA	NA	NA	NA	NA	NA	NA	NA	NA	NA	NA	NA	NA	NA	NA	NA	NA	NA
		DYR1A_312_324	CQLGQRIYQYIQS	Q13627		NA	NA	NA	NA	NA	NA	NA	NA	NA	NA	NA	NA	NA	NA	NA	NA	NA	NA	NA	NA	NA	NA	NA	NA	NA	NA	NA	NA	NA	NA	NA	NA	NA	NA	NA	NA	NA	NA	NA	NA	NA	NA	NA	NA
		E1A_ADE05_212_224	AILRRPTSPVSRE	P03255		20	53	69	75	84	91	96	15	29	69	139	276	17	43	56	65	70	75	79	12	24	60	118	243	40	138	188	211	223	242	258	41	81	204	402	786	25	74	100	111	123	126	137	22
		EFS_246_258	GGTDEGIYDVPLL	O43281		NA	NA	NA	NA	NA	NA	NA	NA	NA	NA	NA	NA	NA	NA	NA	NA	NA	NA	NA	NA	NA	NA	NA	NA	NA	NA	NA	NA	NA	NA	NA	NA	NA	NA	NA	NA	NA	NA	NA	NA	NA	NA	NA	NA
		EFS_246_258_Y253F	GGTDEGIFDVPLL	O43281		NA	NA	NA	NA	NA	NA	NA	NA	NA	NA	NA	NA	NA	NA	NA	NA	NA	NA	NA	NA	NA	NA	NA	NA	NA	NA	NA	NA	NA	NA	NA	NA	NA	NA	NA	NA	NA	NA	NA	NA	NA	NA	NA	NA
		EGFR_1062_1074	EDSFLQRYSSDPT	P00533		NA	NA	NA	NA	NA	NA	NA	NA	NA	NA	NA	NA	NA	NA	NA	NA	NA	NA	NA	NA	NA	NA	NA	NA	NA	NA	NA	NA	NA	NA	NA	NA	NA	NA	NA	NA	NA	NA	NA	NA	NA	NA	NA	NA
		EGFR_1103_1115	GSVQNPVYHNQPL	P00533		NA	NA	NA	NA	NA	NA	NA	NA	NA	NA	NA	NA	NA	NA	NA	NA	NA	NA	NA	NA	NA	NA	NA	NA	NA	NA	NA	NA	NA	NA	NA	NA	NA	NA	NA	NA	NA	NA	NA	NA	NA	NA	NA	NA
		EGFR_1118_1130	APSRDPHYQDPHS	P00533		NA	NA	NA	NA	NA	NA	NA	NA	NA	NA	NA	NA	NA	NA	NA	NA	NA	NA	NA	NA	NA	NA	NA	NA	NA	NA	NA	NA	NA	NA	NA	NA	NA	NA	NA	NA	NA	NA	NA	NA	NA	NA	NA	NA
		EGFR_1165_1177	ISLDNPDYQQDFF	P00533		NA	NA	NA	NA	NA	NA	NA	NA	NA	NA	NA	NA	NA	NA	NA	NA	NA	NA	NA	NA	NA	NA	NA	NA	NA	NA	NA	NA	NA	NA	NA	NA	NA	NA	NA	NA	NA	NA	NA	NA	NA	NA	NA	NA
		EGFR_1190_1202	STAENAEYLRVAP	P00533		NA	NA	NA	NA	NA	NA	NA	NA	NA	NA	NA	NA	NA	NA	NA	NA	NA	NA	NA	NA	NA	NA	NA	NA	NA	NA	NA	NA	NA	NA	NA	NA	NA	NA	NA	NA	NA	NA	NA	NA	NA	NA	NA	NA
		EGFR_862_874	LGAEEKEYHAEGG	P00533		NA	NA	NA	NA	NA	NA	NA	NA	NA	NA	NA	NA	NA	NA	NA	NA	NA	NA	NA	NA	NA	NA	NA	NA	NA	NA	NA	NA	NA	NA	NA	NA	NA	NA	NA	NA	NA	NA	NA	NA	NA	NA	NA	NA
		EGFR_908_920	MTFGSKPYDGIPA	P00533		NA	NA	NA	NA	NA	NA	NA	NA	NA	NA	NA	NA	NA	NA	NA	NA	NA	NA	NA	NA	NA	NA	NA	NA	NA	NA	NA	NA	NA	NA	NA	NA	NA	NA	NA	NA	NA	NA	NA	NA	NA	NA	NA	NA
		ELK1_356_368	LLPTHTLTPVLLT	P19419		1	-1	-1	-2	-1	1	1	0	0	1	0	2	0	1	1	0	1	-1	-1	0	0	0	1	1	1	-2	1	-2	-1	-1	-4	-1	0	0	-4	-3	0	-1	-3	-2	-1	-2	-2	0
		ELK1_410_422	ISVDGLSTPVVLS	P19419		1	-1	-2	2	1	1	2	0	-1	1	0	0	-1	-1	0	0	1	1	-1	0	1	0	0	-1	-2	0	0	-1	-2	1	0	-1	1	1	-2	-2	1	-1	0	-2	-1	-4	0	0
		ENOG_37_49	SGASTGIYEALEL	P09104		NA	NA	NA	NA	NA	NA	NA	NA	NA	NA	NA	NA	NA	NA	NA	NA	NA	NA	NA	NA	NA	NA	NA	NA	NA	NA	NA	NA	NA	NA	NA	NA	NA	NA	NA	NA	NA	NA	NA	NA	NA	NA	NA	NA
		EPB42_241_253	LLNKRRGSVPILR	P16452		45	111	148	178	204	224	238	18	32	80	158	303	30	65	90	106	120	131	142	11	19	51	99	191	65	174	251	304	344	393	425	34	68	167	319	631	44	110	153	184	209	232	247	20
		EPHA1_774_786	LDDFDGTYETQGG	P21709		NA	NA	NA	NA	NA	NA	NA	NA	NA	NA	NA	NA	NA	NA	NA	NA	NA	NA	NA	NA	NA	NA	NA	NA	NA	NA	NA	NA	NA	NA	NA	NA	NA	NA	NA	NA	NA	NA	NA	NA	NA	NA	NA	NA
		EPHA2_581_593	QLKPLKTYVDPHT	P29317		NA	NA	NA	NA	NA	NA	NA	NA	NA	NA	NA	NA	NA	NA	NA	NA	NA	NA	NA	NA	NA	NA	NA	NA	NA	NA	NA	NA	NA	NA	NA	NA	NA	NA	NA	NA	NA	NA	NA	NA	NA	NA	NA	NA
		EPHA2_765_777	EDDPEATYTTSGG	P29317		NA	NA	NA	NA	NA	NA	NA	NA	NA	NA	NA	NA	NA	NA	NA	NA	NA	NA	NA	NA	NA	NA	NA	NA	NA	NA	NA	NA	NA	NA	NA	NA	NA	NA	NA	NA	NA	NA	NA	NA	NA	NA	NA	NA
		EPHA4_589_601	LNQGVRTYVDPFT	P54764		NA	NA	NA	NA	NA	NA	NA	NA	NA	NA	NA	NA	NA	NA	NA	NA	NA	NA	NA	NA	NA	NA	NA	NA	NA	NA	NA	NA	NA	NA	NA	NA	NA	NA	NA	NA	NA	NA	NA	NA	NA	NA	NA	NA
		EPHA4_921_933	QAIKMDRYKDNFT	P54764		NA	NA	NA	NA	NA	NA	NA	NA	NA	NA	NA	NA	NA	NA	NA	NA	NA	NA	NA	NA	NA	NA	NA	NA	NA	NA	NA	NA	NA	NA	NA	NA	NA	NA	NA	NA	NA	NA	NA	NA	NA	NA	NA	NA
		EPHA7_607_619	TYIDPETYEDPNR	Q15375		NA	NA	NA	NA	NA	NA	NA	NA	NA	NA	NA	NA	NA	NA	NA	NA	NA	NA	NA	NA	NA	NA	NA	NA	NA	NA	NA	NA	NA	NA	NA	NA	NA	NA	NA	NA	NA	NA	NA	NA	NA	NA	NA	NA
		EPHB1_771_783	DDTSDPTYTSSLG	P54762		NA	NA	NA	NA	NA	NA	NA	NA	NA	NA	NA	NA	NA	NA	NA	NA	NA	NA	NA	NA	NA	NA	NA	NA	NA	NA	NA	NA	NA	NA	NA	NA	NA	NA	NA	NA	NA	NA	NA	NA	NA	NA	NA	NA
		EPHB1_921_933	SAIKMVQYRDSFL	P54762		NA	NA	NA	NA	NA	NA	NA	NA	NA	NA	NA	NA	NA	NA	NA	NA	NA	NA	NA	NA	NA	NA	NA	NA	NA	NA	NA	NA	NA	NA	NA	NA	NA	NA	NA	NA	NA	NA	NA	NA	NA	NA	NA	NA
		EPHB4_583_595	IGHGTKVYIDPFT	P54760		NA	NA	NA	NA	NA	NA	NA	NA	NA	NA	NA	NA	NA	NA	NA	NA	NA	NA	NA	NA	NA	NA	NA	NA	NA	NA	NA	NA	NA	NA	NA	NA	NA	NA	NA	NA	NA	NA	NA	NA	NA	NA	NA	NA
		EPOR_361_373	SEHAQDTYLVLDK	P19235		NA	NA	NA	NA	NA	NA	NA	NA	NA	NA	NA	NA	NA	NA	NA	NA	NA	NA	NA	NA	NA	NA	NA	NA	NA	NA	NA	NA	NA	NA	NA	NA	NA	NA	NA	NA	NA	NA	NA	NA	NA	NA	NA	NA
		EPOR_419_431	ASAASFEYTILDP	P19235		NA	NA	NA	NA	NA	NA	NA	NA	NA	NA	NA	NA	NA	NA	NA	NA	NA	NA	NA	NA	NA	NA	NA	NA	NA	NA	NA	NA	NA	NA	NA	NA	NA	NA	NA	NA	NA	NA	NA	NA	NA	NA	NA	NA
		ERBB2_1241_1253	PTAENPEYLGLDV	P04626		NA	NA	NA	NA	NA	NA	NA	NA	NA	NA	NA	NA	NA	NA	NA	NA	NA	NA	NA	NA	NA	NA	NA	NA	NA	NA	NA	NA	NA	NA	NA	NA	NA	NA	NA	NA	NA	NA	NA	NA	NA	NA	NA	NA
		ERBB2_679_691	QQKIRKYTMRRLL	P04626		8	17	21	25	31	30	33	4	7	18	35	68	3	8	11	16	14	16	17	2	3	9	24	49	15	41	59	74	86	100	107	11	23	60	117	224	7	19	25	32	38	39	39	5
		ERBB2_870_882	LDIDETEYHADGG	P04626		NA	NA	NA	NA	NA	NA	NA	NA	NA	NA	NA	NA	NA	NA	NA	NA	NA	NA	NA	NA	NA	NA	NA	NA	NA	NA	NA	NA	NA	NA	NA	NA	NA	NA	NA	NA	NA	NA	NA	NA	NA	NA	NA	NA
		ERBB4_1181_1193	QALDNPEYHNASN	Q15303		NA	NA	NA	NA	NA	NA	NA	NA	NA	NA	NA	NA	NA	NA	NA	NA	NA	NA	NA	NA	NA	NA	NA	NA	NA	NA	NA	NA	NA	NA	NA	NA	NA	NA	NA	NA	NA	NA	NA	NA	NA	NA	NA	NA
		ERBB4_1277_1289	IVAENPEYLSEFS	Q15303		NA	NA	NA	NA	NA	NA	NA	NA	NA	NA	NA	NA	NA	NA	NA	NA	NA	NA	NA	NA	NA	NA	NA	NA	NA	NA	NA	NA	NA	NA	NA	NA	NA	NA	NA	NA	NA	NA	NA	NA	NA	NA	NA	NA
		ERF_519_531	GEAGGPLTPRRVS	P50548		2	2	1	2	6	3	4	1	1	1	3	7	1	2	3	6	5	4	5	-2	2	2	5	11	3	7	8	11	11	9	14	1	3	5	12	20	2	3	8	4	4	7	7	1
		ESR1_160_172	GGRERLASTNDKG	P03372		57	170	257	318	395	453	497	32	66	163	307	613	56	151	228	285	342	386	430	25	51	133	262	517	63	170	245	299	337	381	411	34	67	162	315	628	52	98	114	119	116	117	115	12
		F263_454_466	NPLMRRNSVTPLA	Q16875		114	423	596	707	807	893	938	130	251	605	1210	2371	101	333	478	568	642	706	748	104	206	519	1012	1966	206	765	1183	1473	1678	1880	2012	339	665	1617	3096	3381	146	544	812	985	1138	1235	1328	213
		FABPH_13_25	DSKNFDDYMKSLG	P05413		NA	NA	NA	NA	NA	NA	NA	NA	NA	NA	NA	NA	NA	NA	NA	NA	NA	NA	NA	NA	NA	NA	NA	NA	NA	NA	NA	NA	NA	NA	NA	NA	NA	NA	NA	NA	NA	NA	NA	NA	NA	NA	NA	NA
		FAK1_569_581	RYMEDSTYYKASK	Q05397		NA	NA	NA	NA	NA	NA	NA	NA	NA	NA	NA	NA	NA	NA	NA	NA	NA	NA	NA	NA	NA	NA	NA	NA	NA	NA	NA	NA	NA	NA	NA	NA	NA	NA	NA	NA	NA	NA	NA	NA	NA	NA	NA	NA
		FAK2_572_584	RYIEDEDYYKASV	Q14289		NA	NA	NA	NA	NA	NA	NA	NA	NA	NA	NA	NA	NA	NA	NA	NA	NA	NA	NA	NA	NA	NA	NA	NA	NA	NA	NA	NA	NA	NA	NA	NA	NA	NA	NA	NA	NA	NA	NA	NA	NA	NA	NA	NA
		FER_707_719	RQEDGGVYSSSGL	P16591		NA	NA	NA	NA	NA	NA	NA	NA	NA	NA	NA	NA	NA	NA	NA	NA	NA	NA	NA	NA	NA	NA	NA	NA	NA	NA	NA	NA	NA	NA	NA	NA	NA	NA	NA	NA	NA	NA	NA	NA	NA	NA	NA	NA
		FES_706_718	REEADGVYAASGG	P07332		NA	NA	NA	NA	NA	NA	NA	NA	NA	NA	NA	NA	NA	NA	NA	NA	NA	NA	NA	NA	NA	NA	NA	NA	NA	NA	NA	NA	NA	NA	NA	NA	NA	NA	NA	NA	NA	NA	NA	NA	NA	NA	NA	NA
		FGFR1_761_773	TSNQEYLDLSMPL	P11362		NA	NA	NA	NA	NA	NA	NA	NA	NA	NA	NA	NA	NA	NA	NA	NA	NA	NA	NA	NA	NA	NA	NA	NA	NA	NA	NA	NA	NA	NA	NA	NA	NA	NA	NA	NA	NA	NA	NA	NA	NA	NA	NA	NA
		FGFR2_762_774	TLTTNEEYLDLSQ	P21802		NA	NA	NA	NA	NA	NA	NA	NA	NA	NA	NA	NA	NA	NA	NA	NA	NA	NA	NA	NA	NA	NA	NA	NA	NA	NA	NA	NA	NA	NA	NA	NA	NA	NA	NA	NA	NA	NA	NA	NA	NA	NA	NA	NA
		FGFR3_641_653	DVHNLDYYKKTTN	P22607		NA	NA	NA	NA	NA	NA	NA	NA	NA	NA	NA	NA	NA	NA	NA	NA	NA	NA	NA	NA	NA	NA	NA	NA	NA	NA	NA	NA	NA	NA	NA	NA	NA	NA	NA	NA	NA	NA	NA	NA	NA	NA	NA	NA
		FGFR3_753_765	TVTSTDEYLDLSA	P22607		NA	NA	NA	NA	NA	NA	NA	NA	NA	NA	NA	NA	NA	NA	NA	NA	NA	NA	NA	NA	NA	NA	NA	NA	NA	NA	NA	NA	NA	NA	NA	NA	NA	NA	NA	NA	NA	NA	NA	NA	NA	NA	NA	NA
		FIBA_569_581	EFPSRGKSSSYSK	P02671		1	-1	-1	-1	-2	0	-2	-1	1	0	2	-2	1	1	0	-1	1	1	-2	0	1	0	5	5	0	1	1	-1	3	0	-2	0	-2	1	6	13	0	1	1	1	1	0	2	1
		FOXO3_25_37	QSRPRSCTWPLQR	O43524		8	12	17	20	24	29	28	4	10	26	54	104	9	22	34	43	54	57	65	12	24	53	118	231	6	10	15	18	19	22	25	4	7	20	36	77	5	15	21	26	31	30	33	5
		FRAP_2443_2455	RTRTDSYSAGQSV	P42345		10	13	18	21	23	26	25	2	5	10	21	48	7	11	15	17	17	19	18	3	6	10	22	41	9	18	20	24	24	26	28	4	6	14	28	48	6	10	9	10	11	12	12	2
		FRAP_2475_2487	VPESIHSFIGDGL	P42345		-2	0	2	-1	-2	-2	0	-1	0	1	0	2	0	-1	-1	-2	-3	-2	-1	-1	0	0	-1	-4	0	0	0	-3	-2	-3	-6	1	0	-2	-2	-4	1	-2	-5	0	-2	-4	-3	-1
		FRK_380_392	KVDNEDIYESRHE	P42685		NA	NA	NA	NA	NA	NA	NA	NA	NA	NA	NA	NA	NA	NA	NA	NA	NA	NA	NA	NA	NA	NA	NA	NA	NA	NA	NA	NA	NA	NA	NA	NA	NA	NA	NA	NA	NA	NA	NA	NA	NA	NA	NA	NA
		GBRB2_427_439	SRLRRRASQLKIT	P47870		51	177	254	313	366	405	440	45	90	217	431	869	24	67	95	116	132	149	160	17	33	78	151	300	74	256	395	490	564	650	711	92	174	433	843	1642	30	100	145	174	203	225	245	30
		GPR6_349_361	QSKVPFRSRSPSE	P46095		8	21	27	31	35	39	42	4	8	17	32	70	11	16	20	23	28	26	30	3	6	17	27	55	8	22	27	34	37	38	42	5	6	18	36	71	8	15	18	18	20	22	25	1
		GPSM2_394_406	PKLGRRHSMENME	P81274		38	100	141	164	184	208	215	17	30	71	141	287	23	58	75	89	101	108	110	8	18	44	86	175	45	141	198	242	270	308	327	29	55	136	266	509	34	83	113	129	143	156	165	14
		GRIK2_708_720	FMSSRRQSVLVKS	Q13002		66	236	333	402	456	504	534	68	137	333	661	1276	53	149	206	241	273	295	310	39	74	185	362	685	100	345	509	621	694	786	832	126	242	590	1183	2277	59	187	273	324	375	398	433	57
		GSUB_61_73	KKPRRKDTPALHI	O96001		1	2	1	2	0	1	1	1	1	1	1	6	3	0	2	1	2	2	1	-1	0	0	4	5	2	3	2	1	1	1	3	0	0	0	2	0	1	3	4	6	6	5	7	2
		GYS2_1_13	MLRGRSLSVTSLG	P54840		23	52	78	91	117	131	142	20	40	102	199	392	18	51	77	101	121	137	149	19	37	100	198	391	45	123	183	230	257	293	318	39	78	195	374	755	23	62	91	108	130	139	150	25
		H2B1B_ 27_40	GKKRKRSRKESYSI	P33778		5	4	5	6	7	8	6	-1	2	4	4	11	2	3	5	7	7	8	7	1	2	3	8	14	7	9	8	8	12	8	11	1	3	5	10	21	3	8	8	10	9	9	11	3
		H32_3_18	RTKQTARKSTGGKAPR	Q71DI3		2	2	4	2	3	4	2	1	2	5	6	12	3	0	1	4	2	2	3	1	0	3	3	9	1	2	5	2	4	6	4	2	1	3	7	14	4	5	7	8	11	10	10	2
		IF4E_203_215	TATKSGSTTKNRF	P06730		2	2	2	2	1	0	1	0	0	1	3	5	1	1	1	2	1	2	-1	1	1	1	2	6	0	3	-1	3	4	2	5	1	1	2	3	9	5	4	5	4	5	7	6	-1
		IKBA_26_38	LDDRHDSGLDSMK	P25963		1	-2	0	-1	1	-1	0	0	0	1	-1	-3	1	0	-3	-1	-1	-1	0	0	-1	1	1	1	-1	-2	-2	-1	-3	-3	-1	1	-1	0	-1	1	-1	1	-2	0	-3	-2	-3	0
		IKKB_173_185_C179A	LDQGSLATSFVGT	O14920		3	0	-1	0	-1	-3	0	-1	0	1	0	-4	0	0	0	-4	-3	-2	-2	1	0	0	-3	-3	2	-1	0	-1	-2	0	-2	0	0	-1	0	-2	-1	-3	-3	-2	-4	-3	-1	1
		IKKB_686_698	QLMSQPSTASNSL	O14920		-1	-1	0	-2	-2	-3	-2	0	-1	-2	-2	-4	-2	-3	-1	-4	-3	-4	-4	-1	0	-1	0	-3	0	-2	-3	-1	-5	-4	-5	0	-1	-1	-4	-8	-1	-2	-4	-3	-2	-3	-3	0
		INSR_1348_1360	SLGFKRSYEEHIP	P06213		NA	NA	NA	NA	NA	NA	NA	NA	NA	NA	NA	NA	NA	NA	NA	NA	NA	NA	NA	NA	NA	NA	NA	NA	NA	NA	NA	NA	NA	NA	NA	NA	NA	NA	NA	NA	NA	NA	NA	NA	NA	NA	NA	NA
		INSR_992_1004	YASSNPEYLSASD	P06213		NA	NA	NA	NA	NA	NA	NA	NA	NA	NA	NA	NA	NA	NA	NA	NA	NA	NA	NA	NA	NA	NA	NA	NA	NA	NA	NA	NA	NA	NA	NA	NA	NA	NA	NA	NA	NA	NA	NA	NA	NA	NA	NA	NA
		JAK1_1015_1027	AIETDKEYYTVKD	P23458		NA	NA	NA	NA	NA	NA	NA	NA	NA	NA	NA	NA	NA	NA	NA	NA	NA	NA	NA	NA	NA	NA	NA	NA	NA	NA	NA	NA	NA	NA	NA	NA	NA	NA	NA	NA	NA	NA	NA	NA	NA	NA	NA	NA
		JAK2_563_577	VRREVGDYGQLHETE	O60674		NA	NA	NA	NA	NA	NA	NA	NA	NA	NA	NA	NA	NA	NA	NA	NA	NA	NA	NA	NA	NA	NA	NA	NA	NA	NA	NA	NA	NA	NA	NA	NA	NA	NA	NA	NA	NA	NA	NA	NA	NA	NA	NA	NA
		K2C6B_53_65	GAGFGSRSLYGLG	P04259		NA	NA	NA	NA	NA	NA	NA	NA	NA	NA	NA	NA	NA	NA	NA	NA	NA	NA	NA	NA	NA	NA	NA	NA	NA	NA	NA	NA	NA	NA	NA	NA	NA	NA	NA	NA	NA	NA	NA	NA	NA	NA	NA	NA
		K2C8_425_437	SAYGGLTSPGLSY	P05787		NA	NA	NA	NA	NA	NA	NA	NA	NA	NA	NA	NA	NA	NA	NA	NA	NA	NA	NA	NA	NA	NA	NA	NA	NA	NA	NA	NA	NA	NA	NA	NA	NA	NA	NA	NA	NA	NA	NA	NA	NA	NA	NA	NA
		K6PL_766_778	LEHVTRRTLSMDK	P17858		12	31	36	42	47	46	47	4	10	26	52	100	15	25	32	37	35	43	44	3	11	22	47	95	16	30	37	42	41	46	48	6	10	25	50	96	11	22	24	24	29	30	28	4
		KAP2_92_104	SRFNRRVSVCAET	P13861		20	63	87	104	123	136	149	22	41	104	203	392	19	51	71	88	102	105	116	19	32	84	168	329	15	45	67	84	94	107	114	15	31	73	147	291	6	19	28	34	41	45	49	8
		KAP3_107_119	NRFTRRASVCAEA	P31323		50	182	266	312	377	407	433	64	126	314	613	1205	35	108	155	186	217	236	258	34	73	182	351	688	54	177	259	317	355	407	436	69	129	328	632	1258	36	117	166	201	233	257	277	39
		KAPCG_192_206	VKGRTWTLCGTPEYL	P22612		1	1	2	4	3	5	2	0	2	3	5	11	1	6	5	6	7	10	11	1	4	7	10	22	4	6	4	6	6	7	8	0	2	4	6	11	3	6	4	7	9	6	9	0
		KCC2G_278_289	VASMMHRQETVE	Q13555		57	169	259	331	404	479	527	60	124	305	600	1204	66	186	283	368	441	509	567	70	143	345	684	1314	69	190	274	343	393	445	493	66	129	314	631	1234	66	168	245	296	349	383	434	54
		KCNA1_438_450	DSDLSRRSSSTMS	Q09470		9	12	9	11	10	14	14	1	2	6	12	20	9	8	8	9	11	8	8	0	1	3	5	11	7	10	8	13	14	12	16	1	1	5	13	26	4	5	8	7	8	7	9	1
		KCNA2_442_454	PDLKKSRSASTIS	P16389		8	12	16	21	23	26	25	2	3	12	21	40	8	16	19	24	23	26	28	4	6	16	30	58	10	20	27	28	32	31	37	5	9	17	35	70	5	12	12	15	15	16	15	1
		KCNA3_461_473	EELRKARSNSTLS	P22001		6	10	11	13	13	15	11	1	3	5	8	21	3	5	5	8	7	8	9	0	2	5	9	17	6	13	16	18	18	20	19	0	3	10	18	39	2	6	4	5	6	3	7	0
		KCNA6_504_516	ANRERRPSYLPTP	P17658		117	447	635	753	848	936	990	142	266	652	1256	2436	88	300	422	505	580	620	654	91	174	440	851	1676	163	605	903	1084	1230	1360	1452	228	437	1082	2139	3527	102	391	561	673	781	836	893	137
		KCNB1_489_501	KWTKRTLSETSSS	Q14721		1	-2	1	0	2	1	2	0	1	1	2	6	0	1	2	1	0	2	-1	1	1	1	2	2	0	2	2	2	1	3	2	1	0	0	3	4	3	2	3	1	3	2	2	1
		KIF11_919_931	LDIPTGTTPQRKS	P52732		4	1	3	0	1	1	1	0	0	2	0	2	3	1	1	2	-1	1	0	0	1	0	-2	3	2	1	2	-3	-1	-2	-1	-1	2	-1	0	2	-1	1	1	1	2	1	-1	1
		KIF2C_105_118_S106G	EGLRSRSTRMSTVS	Q99661		25	57	70	77	82	90	96	10	15	41	83	162	30	76	101	116	128	139	147	17	29	74	147	292	42	110	147	166	181	199	208	25	47	112	223	429	26	67	80	88	99	98	105	13
		KPB1_1011_1023	QVEFRRLSISAES	P46020		43	128	174	204	237	250	273	31	64	165	321	632	31	79	104	123	132	143	153	16	37	92	188	355	58	184	251	298	332	361	388	58	111	269	523	1066	38	119	156	186	213	219	239	32
		KPCB_19_31_A25S	RFARKGSLRQKNV	P05771		9	17	22	20	25	27	30	1	3	11	20	38	6	7	13	12	12	17	16	1	3	9	9	26	23	50	61	76	78	90	96	5	17	35	68	133	10	19	26	27	31	32	35	3
		KPCB_626_639	AENFDRFFTRHPPV	P05771-2		4	3	2	1	1	2	3	1	1	1	3	5	4	3	2	3	1	3	3	2	-3	1	3	10	1	2	4	3	5	3	3	0	1	1	3	10	3	1	4	4	6	0	3	0
		KS6A1_374_386	QLFRGFSFVATGL	Q15418		4	8	8	5	7	7	6	1	2	8	13	31	3	3	6	5	8	6	6	2	2	7	11	18	5	6	6	9	10	10	9	2	2	7	13	27	4	8	11	9	14	12	16	3
		KSYK_518_530	ALRADENYYKAQT	P43405		NA	NA	NA	NA	NA	NA	NA	NA	NA	NA	NA	NA	NA	NA	NA	NA	NA	NA	NA	NA	NA	NA	NA	NA	NA	NA	NA	NA	NA	NA	NA	NA	NA	NA	NA	NA	NA	NA	NA	NA	NA	NA	NA	NA
		LAT_194_206	MESIDDYVNVPES	O43561		NA	NA	NA	NA	NA	NA	NA	NA	NA	NA	NA	NA	NA	NA	NA	NA	NA	NA	NA	NA	NA	NA	NA	NA	NA	NA	NA	NA	NA	NA	NA	NA	NA	NA	NA	NA	NA	NA	NA	NA	NA	NA	NA	NA
		LAT_249_261	EEGAPDYENLQEL	O43561		NA	NA	NA	NA	NA	NA	NA	NA	NA	NA	NA	NA	NA	NA	NA	NA	NA	NA	NA	NA	NA	NA	NA	NA	NA	NA	NA	NA	NA	NA	NA	NA	NA	NA	NA	NA	NA	NA	NA	NA	NA	NA	NA	NA
		LCK_387_399	RLIEDNEYTAREG	P06239		NA	NA	NA	NA	NA	NA	NA	NA	NA	NA	NA	NA	NA	NA	NA	NA	NA	NA	NA	NA	NA	NA	NA	NA	NA	NA	NA	NA	NA	NA	NA	NA	NA	NA	NA	NA	NA	NA	NA	NA	NA	NA	NA	NA
		LIPS_944_956	GFHPRRSSQGATQ	Q05469		58	173	237	286	335	369	388	44	87	212	428	829	49	117	160	189	219	236	251	31	58	147	288	567	70	198	274	315	353	400	423	53	100	241	484	935	43	113	150	179	202	214	234	25
		LMNA_192_204	DAENRLQTMKEEL	P02545		0	-3	-2	-2	-2	-4	-3	1	0	-1	-5	-1	2	-4	-1	-2	-4	-4	-6	-1	0	-1	-4	-9	-2	-3	0	-1	1	1	-1	0	-1	0	-2	-1	-3	-2	-4	-2	-6	-3	-3	-1
		LMNB1_16_28	GGPTTPLSPTRLS	P20700		1	0	-1	1	1	0	0	0	0	2	0	0	3	7	7	8	10	13	14	1	3	4	10	20	2	1	2	2	0	-1	1	0	2	1	1	6	4	5	5	4	8	6	7	1
		MARCS_152_164	KKKKKRFSFKKSF	P29966		2	1	6	1	2	3	4	0	1	0	6	12	3	2	3	4	3	3	4	0	1	3	7	14	2	2	3	3	3	4	4	0	1	4	6	12	0	5	4	9	8	7	7	-1
		MARCS_160_172	FKKSFKLSGFSFK	P29966		3	4	1	0	1	-1	1	0	2	3	4	9	4	3	3	5	4	4	4	0	1	2	6	11	3	5	3	5	4	5	5	1	1	5	5	17	4	1	-1	-1	0	-1	-3	2
		MBP_198_210	ARTAHYGSLPQKS	P02686		NA	NA	NA	NA	NA	NA	NA	NA	NA	NA	NA	NA	NA	NA	NA	NA	NA	NA	NA	NA	NA	NA	NA	NA	NA	NA	NA	NA	NA	NA	NA	NA	NA	NA	NA	NA	NA	NA	NA	NA	NA	NA	NA	NA
		MBP_222_234	HFFKNIVTPRTPP	P02686		4	3	6	5	3	4	6	-1	3	2	9	18	2	4	5	5	8	6	6	0	2	2	6	14	3	4	5	5	7	7	9	1	1	4	8	17	2	5	4	7	8	4	10	2
		MBP_259_271	FGYGGRASDYKSA	P02686		NA	NA	NA	NA	NA	NA	NA	NA	NA	NA	NA	NA	NA	NA	NA	NA	NA	NA	NA	NA	NA	NA	NA	NA	NA	NA	NA	NA	NA	NA	NA	NA	NA	NA	NA	NA	NA	NA	NA	NA	NA	NA	NA	NA
		MBP_263_275	GRASDYKSAHKGF	P02686		NA	NA	NA	NA	NA	NA	NA	NA	NA	NA	NA	NA	NA	NA	NA	NA	NA	NA	NA	NA	NA	NA	NA	NA	NA	NA	NA	NA	NA	NA	NA	NA	NA	NA	NA	NA	NA	NA	NA	NA	NA	NA	NA	NA
		MET_1227_1239	RDMYDKEYYSVHN	P08581		NA	NA	NA	NA	NA	NA	NA	NA	NA	NA	NA	NA	NA	NA	NA	NA	NA	NA	NA	NA	NA	NA	NA	NA	NA	NA	NA	NA	NA	NA	NA	NA	NA	NA	NA	NA	NA	NA	NA	NA	NA	NA	NA	NA
		MK01_180_192	HTGFLTEYVATRW	P28482		NA	NA	NA	NA	NA	NA	NA	NA	NA	NA	NA	NA	NA	NA	NA	NA	NA	NA	NA	NA	NA	NA	NA	NA	NA	NA	NA	NA	NA	NA	NA	NA	NA	NA	NA	NA	NA	NA	NA	NA	NA	NA	NA	NA
		MK01_198_210	IMLNSKGYTKSID	P28482		NA	NA	NA	NA	NA	NA	NA	NA	NA	NA	NA	NA	NA	NA	NA	NA	NA	NA	NA	NA	NA	NA	NA	NA	NA	NA	NA	NA	NA	NA	NA	NA	NA	NA	NA	NA	NA	NA	NA	NA	NA	NA	NA	NA
		MK07_211_223	AEHQYFMTEYVAT	Q13164		NA	NA	NA	NA	NA	NA	NA	NA	NA	NA	NA	NA	NA	NA	NA	NA	NA	NA	NA	NA	NA	NA	NA	NA	NA	NA	NA	NA	NA	NA	NA	NA	NA	NA	NA	NA	NA	NA	NA	NA	NA	NA	NA	NA
		MK10_214_226	AGTSFMMTPYVVT	P53779		-1	1	0	-1	-1	-2	-2	1	1	1	-1	4	1	-1	-4	-1	3	1	1	0	1	1	0	0	2	-1	2	1	0	0	-2	-1	0	0	1	-2	-1	-1	-1	-2	0	-1	0	-2
		MK10_216_228	TSFMMTPYVVTRY	P53779		NA	NA	NA	NA	NA	NA	NA	NA	NA	NA	NA	NA	NA	NA	NA	NA	NA	NA	NA	NA	NA	NA	NA	NA	NA	NA	NA	NA	NA	NA	NA	NA	NA	NA	NA	NA	NA	NA	NA	NA	NA	NA	NA	NA
		MK12_178_190	ADSEMTGYVVTRW	P53778		NA	NA	NA	NA	NA	NA	NA	NA	NA	NA	NA	NA	NA	NA	NA	NA	NA	NA	NA	NA	NA	NA	NA	NA	NA	NA	NA	NA	NA	NA	NA	NA	NA	NA	NA	NA	NA	NA	NA	NA	NA	NA	NA	NA
		MK14_173_185	RHTDDEMTGYVAT	Q16539		NA	NA	NA	NA	NA	NA	NA	NA	NA	NA	NA	NA	NA	NA	NA	NA	NA	NA	NA	NA	NA	NA	NA	NA	NA	NA	NA	NA	NA	NA	NA	NA	NA	NA	NA	NA	NA	NA	NA	NA	NA	NA	NA	NA
		MP2K1_281_293	GDAAETPPRPRTP	Q02750		0	1	-2	0	-1	0	-2	-1	0	0	0	0	1	0	1	-2	0	0	-1	-1	0	0	-1	0	-2	0	3	1	-1	-2	0	0	-1	0	-1	-1	-1	-2	-2	-1	-1	-3	-4	-1
		MP2K1_287_299	PPRPRTPGRPLSS	Q02750		2	1	-2	5	1	4	5	1	0	4	7	16	3	-1	2	3	3	5	6	1	1	6	7	16	3	3	3	6	5	6	5	1	2	3	8	17	2	5	6	6	7	7	8	2
		MPH6_140_152	EDENGDITPIKAK	Q99547		2	-1	-2	-1	-2	0	-1	0	0	0	-1	-2	-1	-3	-1	-3	-3	-3	-2	0	1	0	0	-3	0	-1	0	-3	-2	-2	-1	-1	-1	-1	-3	-5	0	-1	-1	-2	-2	-1	-2	0
		MPIP1_172_184	FTQRQNSAPARML	P30304		3	5	3	4	5	6	5	-2	0	1	5	11	3	6	7	8	6	8	9	1	3	4	10	19	6	9	11	13	13	15	16	3	4	8	16	35	5	11	11	15	16	18	16	2
		MPIP3_208_220	RSGLYRSPSMPEN	P30307		3	0	3	2	2	2	-1	-2	1	0	0	3	2	4	2	2	3	4	3	0	1	2	3	5	2	3	1	3	5	3	3	1	2	1	3	6	1	3	1	2	1	2	1	1
		MYBB_513_525	DNTPHTPTPFKNA	P10244		-1	1	0	-1	-1	-2	0	-1	-1	0	1	3	-2	-1	-3	-1	-4	-4	-4	1	0	-1	-3	-8	1	0	-2	-2	-5	-3	-2	0	2	-3	-2	-1	-2	-3	-1	-2	-3	-3	-3	-1
		MYC_51_63	KKFELLPTPPLSP	P01106		0	0	-1	1	1	0	2	0	-1	1	1	1	0	2	2	2	0	-3	0	0	0	0	-1	-1	-1	0	0	-3	-4	-2	-3	-1	0	-1	-1	-3	0	-1	-2	0	0	0	0	0
		MYPC3_268_280	LSAFRRTSLAGGG	Q14896		74	226	323	393	440	487	508	59	118	296	576	1144	58	164	233	275	322	341	369	43	82	208	402	786	103	344	489	581	660	739	782	111	217	544	1073	2066	69	214	302	359	410	448	475	67
		NCF1_296_308	RGAPPRRSSIRNA	P14598		53	170	237	286	334	369	399	39	75	182	363	721	42	117	165	201	228	249	267	25	50	122	234	472	109	378	575	726	829	948	1062	127	244	589	1157	2249	57	191	275	343	387	427	458	52
		NCF1_313_325	QRSRKRLSQDAYR	P14598		NA	NA	NA	NA	NA	NA	NA	NA	NA	NA	NA	NA	NA	NA	NA	NA	NA	NA	NA	NA	NA	NA	NA	NA	NA	NA	NA	NA	NA	NA	NA	NA	NA	NA	NA	NA	NA	NA	NA	NA	NA	NA	NA	NA
		NCF1_321_333	QDAYRRNSVRFLQ	P14598		36	99	138	158	185	201	216	20	40	100	204	390	21	49	68	79	86	97	99	9	19	47	94	180	44	125	175	205	233	261	278	32	63	158	315	607	24	73	98	115	133	142	150	15
		NEK2_172_184	FAKTFVGTPYYMS	P51955		1	3	4	4	2	6	4	0	3	3	6	16	2	4	6	8	7	8	11	1	2	6	9	20	4	4	6	5	4	4	6	0	2	5	9	18	3	5	6	7	9	8	10	1
		NEK3_158_170	FACTYVGTPYYVP	P51956		4	1	3	3	3	4	1	0	0	2	3	3	2	6	6	5	9	8	8	0	1	4	7	11	1	3	2	2	4	3	4	-1	1	1	3	8	4	6	3	5	6	7	8	1
		NFKB1_330_342	FVQLRRKSDLETS	P19838		37	106	146	168	190	214	224	29	53	136	268	531	24	58	75	88	101	110	114	13	29	69	135	285	33	79	106	122	133	144	155	21	38	97	177	350	27	64	88	98	103	112	121	14
		NMDZ1_890_902	SFKRRRSSKDTST	Q05586		26	61	79	93	109	113	123	8	16	40	77	149	26	54	70	81	92	97	103	8	20	51	93	182	33	85	113	137	158	174	187	16	30	80	152	298	21	49	64	70	78	88	96	7
		NOS3_1171_1183	SRIRTQSFSLQER	P29474		16	45	61	79	89	100	110	11	19	53	104	208	11	28	34	41	46	53	55	7	12	32	64	131	22	61	81	102	113	123	133	14	29	72	140	270	8	20	27	28	30	33	33	5
		NPT2A_501_513	AKALGKRTAKYRW	Q06495		NA	NA	NA	NA	NA	NA	NA	NA	NA	NA	NA	NA	NA	NA	NA	NA	NA	NA	NA	NA	NA	NA	NA	NA	NA	NA	NA	NA	NA	NA	NA	NA	NA	NA	NA	NA	NA	NA	NA	NA	NA	NA	NA	NA
		NR4A1_344_356	GRRGRLPSKPKQP	P22736		3	3	3	2	3	5	3	1	0	1	3	10	3	-1	1	2	2	2	4	-1	0	2	3	8	2	2	2	2	3	5	4	1	1	3	3	8	3	8	8	6	8	11	10	1
		NTRK1_489_501	HIIENPQYFSDAC	P04629		NA	NA	NA	NA	NA	NA	NA	NA	NA	NA	NA	NA	NA	NA	NA	NA	NA	NA	NA	NA	NA	NA	NA	NA	NA	NA	NA	NA	NA	NA	NA	NA	NA	NA	NA	NA	NA	NA	NA	NA	NA	NA	NA	NA
		NTRK2_509_521	PVIENPQYFGITN	Q16620		NA	NA	NA	NA	NA	NA	NA	NA	NA	NA	NA	NA	NA	NA	NA	NA	NA	NA	NA	NA	NA	NA	NA	NA	NA	NA	NA	NA	NA	NA	NA	NA	NA	NA	NA	NA	NA	NA	NA	NA	NA	NA	NA	NA
		NTRK2_696_708	GMSRDVYSTDYYR	Q16620		NA	NA	NA	NA	NA	NA	NA	NA	NA	NA	NA	NA	NA	NA	NA	NA	NA	NA	NA	NA	NA	NA	NA	NA	NA	NA	NA	NA	NA	NA	NA	NA	NA	NA	NA	NA	NA	NA	NA	NA	NA	NA	NA	NA
		NTRK3_824_836	LHALGKATPIYLD	Q16288		2	2	3	0	1	1	1	1	2	2	3	3	-1	0	-1	1	2	-1	1	0	1	2	2	2	1	0	0	1	2	1	1	0	-1	0	1	6	0	2	1	0	0	0	-1	1
		ODBA_340_352	DDSSAYRSVDEVN	P12694		NA	NA	NA	NA	NA	NA	NA	NA	NA	NA	NA	NA	NA	NA	NA	NA	NA	NA	NA	NA	NA	NA	NA	NA	NA	NA	NA	NA	NA	NA	NA	NA	NA	NA	NA	NA	NA	NA	NA	NA	NA	NA	NA	NA
		ODPAT_291_303	SMSDPGVSYRTRE	P29803		NA	NA	NA	NA	NA	NA	NA	NA	NA	NA	NA	NA	NA	NA	NA	NA	NA	NA	NA	NA	NA	NA	NA	NA	NA	NA	NA	NA	NA	NA	NA	NA	NA	NA	NA	NA	NA	NA	NA	NA	NA	NA	NA	NA
		P53_12_24	PPLSQETFSDLWK	P04637		30	62	84	99	113	119	132	8	14	34	73	137	31	56	72	82	93	104	107	4	12	33	66	129	24	46	52	61	65	70	70	7	9	23	42	86	24	44	52	57	60	63	63	5
		P53_308_323	LPNNTSSSPQPKKKPL	P04637		4	4	5	3	6	2	4	1	0	2	7	10	-1	2	1	2	0	1	2	-1	1	1	0	4	1	5	4	6	6	4	10	0	1	3	5	11	1	4	5	2	2	6	6	0
		P85A_600_612	NENTEDQYSLVED	P27986		NA	NA	NA	NA	NA	NA	NA	NA	NA	NA	NA	NA	NA	NA	NA	NA	NA	NA	NA	NA	NA	NA	NA	NA	NA	NA	NA	NA	NA	NA	NA	NA	NA	NA	NA	NA	NA	NA	NA	NA	NA	NA	NA	NA
		PAXI_111_123	VGEEEHVYSFPNK	P49023		NA	NA	NA	NA	NA	NA	NA	NA	NA	NA	NA	NA	NA	NA	NA	NA	NA	NA	NA	NA	NA	NA	NA	NA	NA	NA	NA	NA	NA	NA	NA	NA	NA	NA	NA	NA	NA	NA	NA	NA	NA	NA	NA	NA
		PAXI_24_36	FLSEETPYSYPTG	P49023		NA	NA	NA	NA	NA	NA	NA	NA	NA	NA	NA	NA	NA	NA	NA	NA	NA	NA	NA	NA	NA	NA	NA	NA	NA	NA	NA	NA	NA	NA	NA	NA	NA	NA	NA	NA	NA	NA	NA	NA	NA	NA	NA	NA
		PDE5A_95_107	GTPTRKISASEFD	O76074		0	3	2	3	3	5	5	0	0	0	4	7	1	1	2	3	2	5	3	1	-1	1	2	4	0	7	8	9	9	7	12	2	3	7	13	26	0	-1	3	3	1	2	4	1
		PDPK1_27_39	SMVRTQTESSTPP	O15530		1	-1	-1	0	3	0	0	0	1	0	1	-2	1	-1	-1	0	0	-1	0	2	-1	0	0	-2	1	-1	-3	-1	0	-1	-2	0	-1	-1	1	-2	1	0	-3	-3	-2	-2	-1	-1
		PDPK1_2_14	ARTTSQLYDAVPI	O15530		NA	NA	NA	NA	NA	NA	NA	NA	NA	NA	NA	NA	NA	NA	NA	NA	NA	NA	NA	NA	NA	NA	NA	NA	NA	NA	NA	NA	NA	NA	NA	NA	NA	NA	NA	NA	NA	NA	NA	NA	NA	NA	NA	NA
		PDPK1_369_381	DEDCYGNYDNLLS	O15530		NA	NA	NA	NA	NA	NA	NA	NA	NA	NA	NA	NA	NA	NA	NA	NA	NA	NA	NA	NA	NA	NA	NA	NA	NA	NA	NA	NA	NA	NA	NA	NA	NA	NA	NA	NA	NA	NA	NA	NA	NA	NA	NA	NA
		PECA1_706_718	KKDTETVYSEVRK	P16284		NA	NA	NA	NA	NA	NA	NA	NA	NA	NA	NA	NA	NA	NA	NA	NA	NA	NA	NA	NA	NA	NA	NA	NA	NA	NA	NA	NA	NA	NA	NA	NA	NA	NA	NA	NA	NA	NA	NA	NA	NA	NA	NA	NA
		PERI_458_470	QRSELDKSSAHSY	P41219		NA	NA	NA	NA	NA	NA	NA	NA	NA	NA	NA	NA	NA	NA	NA	NA	NA	NA	NA	NA	NA	NA	NA	NA	NA	NA	NA	NA	NA	NA	NA	NA	NA	NA	NA	NA	NA	NA	NA	NA	NA	NA	NA	NA
		PGFRB_1002_1014	LDTSSVLYTAVQP	P09619		NA	NA	NA	NA	NA	NA	NA	NA	NA	NA	NA	NA	NA	NA	NA	NA	NA	NA	NA	NA	NA	NA	NA	NA	NA	NA	NA	NA	NA	NA	NA	NA	NA	NA	NA	NA	NA	NA	NA	NA	NA	NA	NA	NA
		PGFRB_1014_1028	PNEGDNDYIIPLPDP	P09619		NA	NA	NA	NA	NA	NA	NA	NA	NA	NA	NA	NA	NA	NA	NA	NA	NA	NA	NA	NA	NA	NA	NA	NA	NA	NA	NA	NA	NA	NA	NA	NA	NA	NA	NA	NA	NA	NA	NA	NA	NA	NA	NA	NA
		PGFRB_572_584	VSSDGHEYIYVDP	P09619		NA	NA	NA	NA	NA	NA	NA	NA	NA	NA	NA	NA	NA	NA	NA	NA	NA	NA	NA	NA	NA	NA	NA	NA	NA	NA	NA	NA	NA	NA	NA	NA	NA	NA	NA	NA	NA	NA	NA	NA	NA	NA	NA	NA
		PGFRB_709_721	RPPSAELYSNALP	P09619		NA	NA	NA	NA	NA	NA	NA	NA	NA	NA	NA	NA	NA	NA	NA	NA	NA	NA	NA	NA	NA	NA	NA	NA	NA	NA	NA	NA	NA	NA	NA	NA	NA	NA	NA	NA	NA	NA	NA	NA	NA	NA	NA	NA
		PGFRB_768_780	SSNYMAPYDNYVP	P09619		NA	NA	NA	NA	NA	NA	NA	NA	NA	NA	NA	NA	NA	NA	NA	NA	NA	NA	NA	NA	NA	NA	NA	NA	NA	NA	NA	NA	NA	NA	NA	NA	NA	NA	NA	NA	NA	NA	NA	NA	NA	NA	NA	NA
		PGFRB_771_783	YMAPYDNYVPSAP	P09619		NA	NA	NA	NA	NA	NA	NA	NA	NA	NA	NA	NA	NA	NA	NA	NA	NA	NA	NA	NA	NA	NA	NA	NA	NA	NA	NA	NA	NA	NA	NA	NA	NA	NA	NA	NA	NA	NA	NA	NA	NA	NA	NA	NA
		PLCG1_1246_1258	EGSFESRYQQPFE	P19174		NA	NA	NA	NA	NA	NA	NA	NA	NA	NA	NA	NA	NA	NA	NA	NA	NA	NA	NA	NA	NA	NA	NA	NA	NA	NA	NA	NA	NA	NA	NA	NA	NA	NA	NA	NA	NA	NA	NA	NA	NA	NA	NA	NA
		PLCG1_764_776	IGTAEPDYGALYE	P19174		NA	NA	NA	NA	NA	NA	NA	NA	NA	NA	NA	NA	NA	NA	NA	NA	NA	NA	NA	NA	NA	NA	NA	NA	NA	NA	NA	NA	NA	NA	NA	NA	NA	NA	NA	NA	NA	NA	NA	NA	NA	NA	NA	NA
		PLCG1_776_788	EGRNPGFYVEANP	P19174		NA	NA	NA	NA	NA	NA	NA	NA	NA	NA	NA	NA	NA	NA	NA	NA	NA	NA	NA	NA	NA	NA	NA	NA	NA	NA	NA	NA	NA	NA	NA	NA	NA	NA	NA	NA	NA	NA	NA	NA	NA	NA	NA	NA
		PLEK_106_118	GQKFARKSTRRSI	P08567		10	15	19	24	24	27	29	3	6	15	35	64	10	20	25	30	35	36	38	6	9	25	49	103	13	40	52	64	68	77	83	12	22	52	104	202	12	21	28	34	36	39	38	7
		PLM_76_88	EEGTFRSSIRRLS	O00168		10	21	26	31	35	39	43	3	5	13	26	53	12	23	35	43	48	50	53	3	7	19	37	75	25	60	77	93	98	107	118	10	21	47	95	179	15	34	47	53	62	66	72	6
		PP2AB_297_309	EPHVTRRTPDYFL	P62714		7	11	14	16	20	22	22	1	3	8	13	29	15	19	23	29	34	37	39	3	8	14	30	54	6	6	9	10	11	10	11	0	3	5	11	21	8	9	13	13	16	15	13	1
		PPR1A_28_40	QIRRRRPTPATLV	Q13522		12	23	30	36	41	44	45	4	9	24	49	92	18	53	78	95	114	130	143	14	28	73	144	285	16	44	59	72	80	90	98	12	23	57	113	216	12	36	46	55	64	63	70	9
		PRGR_545_557	LRPDSEASQSPQY	P06401		NA	NA	NA	NA	NA	NA	NA	NA	NA	NA	NA	NA	NA	NA	NA	NA	NA	NA	NA	NA	NA	NA	NA	NA	NA	NA	NA	NA	NA	NA	NA	NA	NA	NA	NA	NA	NA	NA	NA	NA	NA	NA	NA	NA
		PRGR_786_798	EQRMKESSFYSLC	P06401		NA	NA	NA	NA	NA	NA	NA	NA	NA	NA	NA	NA	NA	NA	NA	NA	NA	NA	NA	NA	NA	NA	NA	NA	NA	NA	NA	NA	NA	NA	NA	NA	NA	NA	NA	NA	NA	NA	NA	NA	NA	NA	NA	NA
		PRKDC_2618_2630	TRTQEGSLSARWP	P78527		11	20	28	33	38	46	48	7	10	26	51	111	15	26	39	48	58	65	67	6	14	37	74	150	9	13	17	21	26	22	26	3	5	14	30	58	12	18	23	26	29	32	33	5
		PRRX2_202_214	WTASSPYSTVPPY	Q99811		NA	NA	NA	NA	NA	NA	NA	NA	NA	NA	NA	NA	NA	NA	NA	NA	NA	NA	NA	NA	NA	NA	NA	NA	NA	NA	NA	NA	NA	NA	NA	NA	NA	NA	NA	NA	NA	NA	NA	NA	NA	NA	NA	NA
		PTK6_436_448	ALRERLSSFTSYE	Q13882		54	168	230	271	317	344	362	37	76	192	376	744	46	123	165	191	218	238	253	28	52	133	262	506	59	168	222	266	293	318	341	44	82	207	401	768	42	94	122	135	151	154	164	22
		PTN11_539_551	SKRKGHEYTNIKY	Q06124		NA	NA	NA	NA	NA	NA	NA	NA	NA	NA	NA	NA	NA	NA	NA	NA	NA	NA	NA	NA	NA	NA	NA	NA	NA	NA	NA	NA	NA	NA	NA	NA	NA	NA	NA	NA	NA	NA	NA	NA	NA	NA	NA	NA
		PTN12_32_44	FMRLRRLSTKYRT	Q05209		21	67	89	104	117	126	137	13	26	61	118	234	11	31	38	41	52	55	56	2	11	26	54	103	46	148	206	251	277	318	344	41	81	196	385	739	18	50	63	72	82	88	92	11
		PYGL_8_20	QEKRRQISIRGIV	P06737		3	4	2	0	2	2	2	-1	1	3	0	3	2	0	3	3	2	4	4	0	2	1	3	8	2	2	2	6	4	5	8	-2	0	2	1	0	0	2	2	5	5	4	7	0
		RAB1A_187_199	KSNVKIQSTPVKQ	P62820		-2	-1	1	-4	-2	-3	-3	0	-2	1	-3	-7	0	1	1	-2	0	-3	-2	0	0	-1	-2	-3	-1	-2	-3	0	-3	-3	-4	-1	-1	-3	-4	-6	0	1	1	-1	2	1	1	0
		RADI_559_569	RDKYKTLRQIR	P35241		0	-1	3	1	0	1	0	1	-1	0	3	4	1	3	3	2	3	3	0	2	0	-1	1	4	1	-1	-2	1	0	-4	-2	0	-1	0	-2	-8	3	0	0	0	0	-1	3	1
		RAF1_253_265	QRQRSTSTPNVHM	P04049		27	59	80	88	103	115	119	14	31	74	144	293	27	59	79	86	97	112	113	15	31	80	160	310	39	100	127	147	158	174	178	27	52	134	260	510	28	64	79	90	98	102	108	18
		RAF1_332_344	PRGQRDSSYYWEI	P04049		NA	NA	NA	NA	NA	NA	NA	NA	NA	NA	NA	NA	NA	NA	NA	NA	NA	NA	NA	NA	NA	NA	NA	NA	NA	NA	NA	NA	NA	NA	NA	NA	NA	NA	NA	NA	NA	NA	NA	NA	NA	NA	NA	NA
		RAP1B_172_184	PGKARKKSSCQLL	P61224		8	12	13	16	17	16	19	2	5	12	20	41	6	7	10	11	15	14	12	1	2	8	16	32	7	11	12	14	15	15	19	4	4	10	20	43	4	12	17	19	17	19	21	3
		RASA1_453_465	TVDGKEIYNTIRR	P20936		NA	NA	NA	NA	NA	NA	NA	NA	NA	NA	NA	NA	NA	NA	NA	NA	NA	NA	NA	NA	NA	NA	NA	NA	NA	NA	NA	NA	NA	NA	NA	NA	NA	NA	NA	NA	NA	NA	NA	NA	NA	NA	NA	NA
		RBL2_632_644	DEICIAGSPLTPR	Q08999		1	0	1	1	1	1	-1	0	0	1	2	3	0	0	-1	-2	2	-1	-2	0	-1	1	-2	-1	0	0	1	1	0	0	2	0	0	0	0	1	-1	-2	1	-2	-2	-3	0	0
		RBL2_655_667	GLGRSITSPTTLY	Q08999		2	1	3	2	1	5	2	0	1	4	9	15	3	4	9	7	10	10	10	2	1	9	17	30	5	15	16	17	21	24	24	2	6	14	29	64	3	9	7	11	11	10	11	-1
		RBL2_959_971	DRTSRDSSPVMRS	Q08999		2	-1	-2	-3	0	2	0	-1	0	0	2	0	-1	3	0	0	0	1	-1	1	0	2	0	4	1	-2	-1	1	-2	-2	0	0	0	-1	-1	-4	0	0	-2	0	-2	-2	0	1
		RBL2_99_111	VPTVSKGTVEGNY	Q08999		NA	NA	NA	NA	NA	NA	NA	NA	NA	NA	NA	NA	NA	NA	NA	NA	NA	NA	NA	NA	NA	NA	NA	NA	NA	NA	NA	NA	NA	NA	NA	NA	NA	NA	NA	NA	NA	NA	NA	NA	NA	NA	NA	NA
		RB_242_254	AVIPINGSPRTPR	P06400		3	8	10	7	11	10	10	2	3	7	11	28	2	2	5	4	3	5	6	0	2	4	5	12	3	8	6	8	7	7	11	0	2	5	11	16	3	8	7	10	13	10	11	2
		RB_350_362	SFETQRTPRKSNL	P06400		-1	1	1	0	0	-2	0	-2	0	0	0	3	0	1	-2	3	-1	2	3	0	0	1	2	8	2	2	2	2	4	3	2	0	-1	0	2	5	4	4	4	5	7	3	5	1
		RB_774_786	TRPPTLSPIPHIP	P06400		0	1	0	-1	-2	0	0	0	2	0	2	1	1	0	1	0	1	-1	-1	0	0	0	1	3	0	-2	-1	-3	-1	-1	-4	1	0	-2	-1	-4	-1	0	-1	-1	-1	1	-1	-1
		RB_803_815	NIYISPLKSPYKI	P06400		4	1	2	3	4	6	4	0	1	4	8	10	2	3	1	3	3	4	4	0	0	4	6	11	2	1	5	5	2	5	5	0	2	4	10	14	3	5	6	9	8	10	13	2
		RB_804_816	IYISPLKSPYKIS	P06400		NA	NA	NA	NA	NA	NA	NA	NA	NA	NA	NA	NA	NA	NA	NA	NA	NA	NA	NA	NA	NA	NA	NA	NA	NA	NA	NA	NA	NA	NA	NA	NA	NA	NA	NA	NA	NA	NA	NA	NA	NA	NA	NA	NA
		REL_260_272	KMQLRRPSDQEVS	Q04864		25	67	87	104	119	128	136	11	22	59	111	225	19	44	55	63	70	72	75	8	13	35	72	139	34	88	121	139	154	170	178	17	36	90	176	342	22	46	60	71	77	81	87	7
		RET_1022_1034	TPSDSLIYDDGLS	P07949		NA	NA	NA	NA	NA	NA	NA	NA	NA	NA	NA	NA	NA	NA	NA	NA	NA	NA	NA	NA	NA	NA	NA	NA	NA	NA	NA	NA	NA	NA	NA	NA	NA	NA	NA	NA	NA	NA	NA	NA	NA	NA	NA	NA
		RET_680_692	AQAFPVSYSSSGA	P07949		NA	NA	NA	NA	NA	NA	NA	NA	NA	NA	NA	NA	NA	NA	NA	NA	NA	NA	NA	NA	NA	NA	NA	NA	NA	NA	NA	NA	NA	NA	NA	NA	NA	NA	NA	NA	NA	NA	NA	NA	NA	NA	NA	NA
		RON_1346_1358	SALLGDHYVQLPA	Q04912		NA	NA	NA	NA	NA	NA	NA	NA	NA	NA	NA	NA	NA	NA	NA	NA	NA	NA	NA	NA	NA	NA	NA	NA	NA	NA	NA	NA	NA	NA	NA	NA	NA	NA	NA	NA	NA	NA	NA	NA	NA	NA	NA	NA
		RON_1353_1365	YVQLPATYMNLGP	Q04912		NA	NA	NA	NA	NA	NA	NA	NA	NA	NA	NA	NA	NA	NA	NA	NA	NA	NA	NA	NA	NA	NA	NA	NA	NA	NA	NA	NA	NA	NA	NA	NA	NA	NA	NA	NA	NA	NA	NA	NA	NA	NA	NA	NA
		RS6_228_240	IAKRRRLSSLRAS	P62753		24	62	79	94	103	114	125	12	20	55	107	211	23	53	70	81	91	97	103	8	20	46	92	182	38	106	145	178	198	218	239	25	49	118	238	445	17	52	70	79	89	92	102	10
		RYR1_4317_4329	VRRLRRLTAREAA	P21817		10	29	33	43	46	49	54	5	10	25	50	93	7	25	34	40	45	46	52	6	9	27	53	101	21	65	90	112	124	131	147	19	37	88	171	330	11	29	38	41	48	48	52	6
		SCN7A_898_910	KNGCRRGSSLGQI	Q01118		21	42	51	59	64	70	74	6	13	30	57	115	17	27	33	36	39	42	45	4	6	18	35	72	21	42	49	61	61	64	71	7	13	35	68	132	14	29	34	39	39	42	46	5
		SRC8_CHICK_423_435	KTPSSPVYQDAVS	Q01406		0	0	1	0	-3	-4	-2	0	1	1	-1	0	-2	-3	-3	-1	-2	-3	-2	-1	-1	-2	-2	-5	2	-2	-2	-2	-2	-6	-2	1	-1	1	0	-5	-2	-1	-2	0	-2	-2	0	0
		SRC8_CHICK_470_482	VSQREAEYEPETV	Q01406		NA	NA	NA	NA	NA	NA	NA	NA	NA	NA	NA	NA	NA	NA	NA	NA	NA	NA	NA	NA	NA	NA	NA	NA	NA	NA	NA	NA	NA	NA	NA	NA	NA	NA	NA	NA	NA	NA	NA	NA	NA	NA	NA	NA
		SRC8_CHICK_476_488	EYEPETVYEVAGA	Q01406		NA	NA	NA	NA	NA	NA	NA	NA	NA	NA	NA	NA	NA	NA	NA	NA	NA	NA	NA	NA	NA	NA	NA	NA	NA	NA	NA	NA	NA	NA	NA	NA	NA	NA	NA	NA	NA	NA	NA	NA	NA	NA	NA	NA
		SRC8_CHICK_492_504	YQAEENTYDEYEN	Q01406		NA	NA	NA	NA	NA	NA	NA	NA	NA	NA	NA	NA	NA	NA	NA	NA	NA	NA	NA	NA	NA	NA	NA	NA	NA	NA	NA	NA	NA	NA	NA	NA	NA	NA	NA	NA	NA	NA	NA	NA	NA	NA	NA	NA
		SRC_413_425	LIEDNEYTARQGA	P12931		-2	-1	-1	-3	-4	-4	-3	-1	-2	-1	-4	-10	-1	-2	-1	-4	-4	-4	-4	-1	-1	-2	-5	-4	1	1	-4	-6	-3	-3	-4	-1	0	-3	-4	-8	0	-2	-2	-3	-6	-2	-4	-1
		STA5A_687_699	LAKAVDGYVKPQI	P42229		NA	NA	NA	NA	NA	NA	NA	NA	NA	NA	NA	NA	NA	NA	NA	NA	NA	NA	NA	NA	NA	NA	NA	NA	NA	NA	NA	NA	NA	NA	NA	NA	NA	NA	NA	NA	NA	NA	NA	NA	NA	NA	NA	NA
		STAT1_694_706	DGPKGTGYIKTEL	P42224		NA	NA	NA	NA	NA	NA	NA	NA	NA	NA	NA	NA	NA	NA	NA	NA	NA	NA	NA	NA	NA	NA	NA	NA	NA	NA	NA	NA	NA	NA	NA	NA	NA	NA	NA	NA	NA	NA	NA	NA	NA	NA	NA	NA
		STAT3_698_710	DPGSAAPYLKTKF	P40763		NA	NA	NA	NA	NA	NA	NA	NA	NA	NA	NA	NA	NA	NA	NA	NA	NA	NA	NA	NA	NA	NA	NA	NA	NA	NA	NA	NA	NA	NA	NA	NA	NA	NA	NA	NA	NA	NA	NA	NA	NA	NA	NA	NA
		STAT4_686_698	TERGDKGYVPSVF	Q14765		NA	NA	NA	NA	NA	NA	NA	NA	NA	NA	NA	NA	NA	NA	NA	NA	NA	NA	NA	NA	NA	NA	NA	NA	NA	NA	NA	NA	NA	NA	NA	NA	NA	NA	NA	NA	NA	NA	NA	NA	NA	NA	NA	NA
		STAT4_714_726	PSDLLPMSPSVYA	Q14765		NA	NA	NA	NA	NA	NA	NA	NA	NA	NA	NA	NA	NA	NA	NA	NA	NA	NA	NA	NA	NA	NA	NA	NA	NA	NA	NA	NA	NA	NA	NA	NA	NA	NA	NA	NA	NA	NA	NA	NA	NA	NA	NA	NA
		STAT6_634_646	MGKDGRGYVPATI	P42226		NA	NA	NA	NA	NA	NA	NA	NA	NA	NA	NA	NA	NA	NA	NA	NA	NA	NA	NA	NA	NA	NA	NA	NA	NA	NA	NA	NA	NA	NA	NA	NA	NA	NA	NA	NA	NA	NA	NA	NA	NA	NA	NA	NA
		STK6_283_295	SSRRTTLCGTLDY	O14965		24	66	94	113	126	141	151	17	39	100	189	377	21	50	70	90	104	114	126	17	33	85	167	346	20	54	75	93	103	116	128	19	35	87	168	330	14	44	57	66	79	85	88	14
		STMN2_90_102	AAGERRKSQEAQV	Q93045		15	34	43	48	53	57	63	6	13	30	55	116	9	16	21	21	27	26	28	2	6	13	28	57	14	27	32	43	41	45	51	6	12	24	48	98	10	17	19	21	23	24	26	2
		TAU_524_536	GSRSRTPSLPTPP	P10636		1	0	3	3	2	2	3	0	0	2	4	8	2	2	3	5	4	1	4	1	0	1	3	8	2	0	3	6	3	2	5	2	1	2	5	7	3	0	1	2	3	4	1	0
		TEC_512_524	RYFLDDQYTSSSG	P42680		NA	NA	NA	NA	NA	NA	NA	NA	NA	NA	NA	NA	NA	NA	NA	NA	NA	NA	NA	NA	NA	NA	NA	NA	NA	NA	NA	NA	NA	NA	NA	NA	NA	NA	NA	NA	NA	NA	NA	NA	NA	NA	NA	NA
		TLE2_246_258	EPPSPATTPCGKV	Q04725		0	-2	0	-1	-3	-2	-3	-1	1	1	0	-1	-1	2	-2	-1	-3	-3	-4	-1	-1	-1	-1	-1	0	-1	-2	-4	-4	0	-3	0	-1	0	-5	-5	1	1	1	-5	-2	-3	-2	0
		TNNT1_2_14	SDTEEQEYEEEQP	P13805		NA	NA	NA	NA	NA	NA	NA	NA	NA	NA	NA	NA	NA	NA	NA	NA	NA	NA	NA	NA	NA	NA	NA	NA	NA	NA	NA	NA	NA	NA	NA	NA	NA	NA	NA	NA	NA	NA	NA	NA	NA	NA	NA	NA
		TOP2A_1463_1475	RRKRKPSTSDDSD	P11388		57	205	299	370	442	491	531	55	108	267	515	1025	43	135	195	238	281	306	333	34	68	167	315	631	56	185	274	339	389	431	472	55	104	261	500	986	43	111	143	163	170	177	184	21
		TY3H_65_77	FIGRRQSLIEDAR	P07101		84	246	329	391	437	471	494	57	115	283	551	1053	42	114	154	181	200	219	230	27	55	136	266	507	91	307	423	508	535	593	660	88	169	432	832	1558	60	176	242	283	316	335	364	46
		TYRO3_679_691	KIYSGDYYRQGCA	Q06418		NA	NA	NA	NA	NA	NA	NA	NA	NA	NA	NA	NA	NA	NA	NA	NA	NA	NA	NA	NA	NA	NA	NA	NA	NA	NA	NA	NA	NA	NA	NA	NA	NA	NA	NA	NA	NA	NA	NA	NA	NA	NA	NA	NA
		VASP_150_162	EHIERRVSNAGGP	P50552		49	147	196	225	258	274	292	29	63	150	293	587	24	61	78	87	97	102	108	12	23	57	121	237	52	150	195	226	250	272	283	35	67	165	324	630	29	73	96	110	121	128	138	15
		VASP_232_244	GAKLRKVSKQEEA	P50552		1	2	0	1	0	1	1	0	1	-1	2	2	0	1	-1	1	-2	0	0	0	0	1	2	1	0	-2	-1	1	-1	0	-1	-2	-1	1	2	-1	1	0	2	3	2	1	0	1
		VASP_271_283	LARRRKATQVGEK	P50552		18	43	56	68	77	85	92	8	15	38	74	151	15	27	35	42	45	49	51	6	7	21	43	85	13	31	40	50	53	57	67	6	13	37	71	137	13	26	28	35	35	38	42	4
		VGFR1_1040_1052	DFGLARDIYKNPD	P17948		NA	NA	NA	NA	NA	NA	NA	NA	NA	NA	NA	NA	NA	NA	NA	NA	NA	NA	NA	NA	NA	NA	NA	NA	NA	NA	NA	NA	NA	NA	NA	NA	NA	NA	NA	NA	NA	NA	NA	NA	NA	NA	NA	NA
		VGFR1_1046_1058_Y1048F	DIFKNPDYVRKGD	P17948		NA	NA	NA	NA	NA	NA	NA	NA	NA	NA	NA	NA	NA	NA	NA	NA	NA	NA	NA	NA	NA	NA	NA	NA	NA	NA	NA	NA	NA	NA	NA	NA	NA	NA	NA	NA	NA	NA	NA	NA	NA	NA	NA	NA
		VGFR1_1049_1061	KNPDYVRKGDTRL	P17948		NA	NA	NA	NA	NA	NA	NA	NA	NA	NA	NA	NA	NA	NA	NA	NA	NA	NA	NA	NA	NA	NA	NA	NA	NA	NA	NA	NA	NA	NA	NA	NA	NA	NA	NA	NA	NA	NA	NA	NA	NA	NA	NA	NA
		VGFR1_1162_1174	VQQDGKDYIPINA	P17948		NA	NA	NA	NA	NA	NA	NA	NA	NA	NA	NA	NA	NA	NA	NA	NA	NA	NA	NA	NA	NA	NA	NA	NA	NA	NA	NA	NA	NA	NA	NA	NA	NA	NA	NA	NA	NA	NA	NA	NA	NA	NA	NA	NA
		VGFR1_1206_1218	GSSDDVRYVNAFK	P17948		NA	NA	NA	NA	NA	NA	NA	NA	NA	NA	NA	NA	NA	NA	NA	NA	NA	NA	NA	NA	NA	NA	NA	NA	NA	NA	NA	NA	NA	NA	NA	NA	NA	NA	NA	NA	NA	NA	NA	NA	NA	NA	NA	NA
		VGFR1_1235_1247	ATSMFDDYQGDSS	P17948		NA	NA	NA	NA	NA	NA	NA	NA	NA	NA	NA	NA	NA	NA	NA	NA	NA	NA	NA	NA	NA	NA	NA	NA	NA	NA	NA	NA	NA	NA	NA	NA	NA	NA	NA	NA	NA	NA	NA	NA	NA	NA	NA	NA
		VGFR1_1320_1332_C1320S/C1321S	SSSPPPDYNSVVL	P17948		NA	NA	NA	NA	NA	NA	NA	NA	NA	NA	NA	NA	NA	NA	NA	NA	NA	NA	NA	NA	NA	NA	NA	NA	NA	NA	NA	NA	NA	NA	NA	NA	NA	NA	NA	NA	NA	NA	NA	NA	NA	NA	NA	NA
		VGFR1_1326_1338	DYNSVVLYSTPPI	P17948		NA	NA	NA	NA	NA	NA	NA	NA	NA	NA	NA	NA	NA	NA	NA	NA	NA	NA	NA	NA	NA	NA	NA	NA	NA	NA	NA	NA	NA	NA	NA	NA	NA	NA	NA	NA	NA	NA	NA	NA	NA	NA	NA	NA
		VGFR2_1046_1058	DFGLARDIYKDPD	P35968		NA	NA	NA	NA	NA	NA	NA	NA	NA	NA	NA	NA	NA	NA	NA	NA	NA	NA	NA	NA	NA	NA	NA	NA	NA	NA	NA	NA	NA	NA	NA	NA	NA	NA	NA	NA	NA	NA	NA	NA	NA	NA	NA	NA
		VGFR2_1052_1064	DIYKDPDYVRKGD	P35968		NA	NA	NA	NA	NA	NA	NA	NA	NA	NA	NA	NA	NA	NA	NA	NA	NA	NA	NA	NA	NA	NA	NA	NA	NA	NA	NA	NA	NA	NA	NA	NA	NA	NA	NA	NA	NA	NA	NA	NA	NA	NA	NA	NA
		VGFR2_1168_1180	AQQDGKDYIVLPI	P35968		NA	NA	NA	NA	NA	NA	NA	NA	NA	NA	NA	NA	NA	NA	NA	NA	NA	NA	NA	NA	NA	NA	NA	NA	NA	NA	NA	NA	NA	NA	NA	NA	NA	NA	NA	NA	NA	NA	NA	NA	NA	NA	NA	NA
		VGFR2_1207_1219_C1208S	VSDPKFHYDNTAG	P35968		NA	NA	NA	NA	NA	NA	NA	NA	NA	NA	NA	NA	NA	NA	NA	NA	NA	NA	NA	NA	NA	NA	NA	NA	NA	NA	NA	NA	NA	NA	NA	NA	NA	NA	NA	NA	NA	NA	NA	NA	NA	NA	NA	NA
		VGFR2_944_956	RFRQGKDYVGAIP	P35968		NA	NA	NA	NA	NA	NA	NA	NA	NA	NA	NA	NA	NA	NA	NA	NA	NA	NA	NA	NA	NA	NA	NA	NA	NA	NA	NA	NA	NA	NA	NA	NA	NA	NA	NA	NA	NA	NA	NA	NA	NA	NA	NA	NA
		VGFR2_989_1001	EEAPEDLYKDFLT	P35968		NA	NA	NA	NA	NA	NA	NA	NA	NA	NA	NA	NA	NA	NA	NA	NA	NA	NA	NA	NA	NA	NA	NA	NA	NA	NA	NA	NA	NA	NA	NA	NA	NA	NA	NA	NA	NA	NA	NA	NA	NA	NA	NA	NA
		VGFR3_1061_1073	DIYKDPDYVRKGS	P35916		NA	NA	NA	NA	NA	NA	NA	NA	NA	NA	NA	NA	NA	NA	NA	NA	NA	NA	NA	NA	NA	NA	NA	NA	NA	NA	NA	NA	NA	NA	NA	NA	NA	NA	NA	NA	NA	NA	NA	NA	NA	NA	NA	NA
		VIGLN_289_301	EEKKKKTTTIAVE	Q00341		0	-1	-2	-2	-3	-3	-3	0	0	-1	-1	1	-2	-1	0	-2	-2	1	-1	0	0	0	1	-5	-3	-1	-1	-2	-2	-2	-3	-1	-1	-3	-1	-2	-1	0	1	1	-1	-1	-1	0
		VINC_815_827	KSFLDSGYRILGA	P18206		NA	NA	NA	NA	NA	NA	NA	NA	NA	NA	NA	NA	NA	NA	NA	NA	NA	NA	NA	NA	NA	NA	NA	NA	NA	NA	NA	NA	NA	NA	NA	NA	NA	NA	NA	NA	NA	NA	NA	NA	NA	NA	NA	NA
		VTNC_390_402	NQNSRRPSRATWL	P04004		36	117	162	188	217	237	253	31	61	143	285	541	23	69	96	113	125	139	148	16	35	87	167	330	45	141	195	248	277	296	341	48	93	231	457	857	25	83	123	141	160	178	194	27
		YAP1_121_133	QHVRAHSSPASLQ	P46937		0	0	0	1	0	-2	-1	-1	0	0	0	0	2	0	-2	-1	-2	-1	-2	-1	0	1	2	2	-1	1	0	0	0	-3	0	-1	-1	0	-1	-3	-2	1	1	0	0	-3	0	0
		ZAP70_485_497	ALGADDSYYTARS	P43403		NA	NA	NA	NA	NA	NA	NA	NA	NA	NA	NA	NA	NA	NA	NA	NA	NA	NA	NA	NA	NA	NA	NA	NA	NA	NA	NA	NA	NA	NA	NA	NA	NA	NA	NA	NA	NA	NA	NA	NA	NA	NA	NA	NA
		ZBT16_621_633	LRTHNGASPYQCT	Q05516		NA	NA	NA	NA	NA	NA	NA	NA	NA	NA	NA	NA	NA	NA	NA	NA	NA	NA	NA	NA	NA	NA	NA	NA	NA	NA	NA	NA	NA	NA	NA	NA	NA	NA	NA	NA	NA	NA	NA	NA	NA	NA	NA	NA
		pTY3H_64_78	RFIGRRQ(pS)LIEDARK	P07101		85	353	588	773	943	1100	1225	155	311	748	1483	2951	91	366	600	779	950	1096	1218	165	315	762	1540	2899	97	392	636	830	996	1159	1279	168	331	815	1556	3019	79	301	491	642	784	890	1010	143
		pVASP_150_164	EHIERRV(pS)NAGGPPA	P50552		103	369	554	692	822	907	990	126	247	600	1169	2358	92	326	492	604	713	796	862	117	212	570	1073	2110	97	348	516	626	717	814	870	122	235	569	1124	2214	82	277	405	501	586	652	714	100
[truncated: 1,186 more columns]

## Sheet: Log2 Signal
	Progressed?[enrich1]	0	0	0	0	0	0	0	0	0	0	0	0	0	0	0	0	0	0	0	0	0	0	0	0	0	0	0	0	0	0	0	0	1	1	1	1	1	1	1	1	1
	KINOMICS GROUP	A	A	B	B	C	B	B	B	B	B	A	B	B	B	A	B	B	B	A	B	C	C	C	C	C	A	C	A	B	A	A	C	B	C	C	A	C	A	C	A	A
ID	Sample name	RCC 1	RCC 10	RCC 12	RCC 13	RCC 15	RCC 16	RCC 21	RCC 22	RCC 23	RCC 27	RCC 28	RCC 3	RCC 30	RCC 4	RCC 46	RCC 47	RCC 50	RCC 57	RCC 59	RCC 60	RCC 62	RCC 63	RCC 75	RCC 76	RCC 80	RCC 81	RCC 83	RCC 84	RCC 88	RCC 90	RCC 92	RCC 94	RCC 11	RCC 20	RCC 24	RCC 25	RCC 35	RCC 55	RCC 7	RCC 79	RCC 82
41_654_666		7.11777	6.61221	8.78667	9.33362	10.44	9.99657	8.8911	9.92296	9.44509	8.78581	6.59626	9.35768	9.06553	9.41877	6.38907	9.87202	8.68127	9.84339	8.25436	8.71159	9.74775	10.4168	9.93277	9.99016	10.5483	6.8521	11.1615	6.82162	9.38891	7.83062	8.60047	10.5641	8.97809	10.1358	10.3791	7.23985	10.3081	7.9531	10.68	11.0845	6.92403
ACHD_383_395		5.63183	NA	4.58496	5.9803	6.91571	6.2375	4.73151	6.65794	5.83146	6.05876	NA	5.8692	5.48214	6.30033	1.87199	6.91029	4.73254	6.69099	2.37537	5.49729	5.88725	6.83528	6.94207	6.8699	7.0479	NA	8.21679	NA	5.22264	4.19689	NA	6.73816	5.31716	6.86267	6.75539	NA	6.9531	2.69414	7.01038	7.04192	NA
ACM1_421_433		3.23498	3.57586	4.11757	3.34622	4.78086	6.01775	5.0017	4.9285	4.69309	3.60075	4.11128	4.43699	4.30825	4.2777	3.68993	5.0127	3.8923	3.77987	3.08586	3.70462	4.74172	4.54354	4.36616	3.76792	4.9542	3.1669	5.22918	4.04522	3.98633	3.25507	2.61638	4.48518	3.43195	4.17897	4.82475	3.45447	3.03363	3.3055	4.81027	4.24936	4.4269
ACM1_444_456		2.0665	2.28889	3.47909	2.52947	3.45199	4.57129	4.43573	3.83241	3.29167	2.22045	2.3055	3.27489	3.59401	2.96905	1.89413	4.10655	2.55748	3.16082	0.520007	2.99318	3.26926	3.5033	3.6644	3.22307	4.57014	2.51525	4.77093	3.311	4.20429	2.5009	2.13627	4.06324	2.1486	3.57814	3.69204	2.22045	3.64059	1.86454	3.24075	3.10813	3.5033
ACM4_456_468		2.6384	3.15778	3.86454	2.6384	4.21459	5.37995	5.28261	4.52474	3.53417	3.4495	3.19392	3.92134	3.60075	3.55053	2.81124	4.5621	3.1018	3.57586	2.70253	3.57358	4.03363	3.84573	4.05998	3.27153	4.54704	3.4269	4.78185	3.96208	4.15013	2.80735	2.45199	4.49246	2.53887	4.01523	4.33007	2.96208	3.43195	2.64712	4.09545	4.03529	4.09704
ACM5_494_506		5.88403	7.4619	7.007	7.01081	6.78975	8.48738	9.1321	8.59816	8.24335	7.44701	8.35165	7.88748	7.22918	7.25579	6.84454	7.34002	7.2682	6.55517	6.79882	6.0518	7.28033	6.95156	5.39685	6.08641	6.62578	7.31818	7.20485	7.41498	7.53608	7.28906	6.28435	8.04078	5.89367	7.07843	7.3134	8.35015	6.61249	7.54748	8.08064	6.81051	6.82811
ACM5_498_510		4.18497	4.91503	5.31647	5.24003	5.53006	7.14302	7.42879	6.29895	6.4656	5.425	5.70567	6.06731	5.44576	5.44513	4.76393	5.84336	4.81704	4.91142	4.19243	4.97685	5.63676	5.66922	5.17445	4.93189	5.6384	5.13161	6.19169	5.53769	6.09066	5.32668	4.41419	6.9476	4.13627	5.53241	5.80297	5.46067	4.72638	4.79662	6.05467	5.33345	5.50929
ADDB_696_708		1.98633	1.52001	2.80735	1.83432	2.95156	3.92672	3.30825	2.96208	2.4619	1.70671	1.62963	2.53887	2.70671	2.87941	2.13627	2.84951	1.6384	2.53887	1.01355	2.67722	2.37011	2.74375	3.67722	2.91355	4.07298	2.02027	4.8209	2.87199	3.64929	2.66868	2.04026	4.15166	1.9445	3.42183	2.49125	0.594008	3.46437	1.32736	2.5621	2.93386	3.17295
ADDB_706_718		3.70253	3.58269	4.39232	4.69099	4.67828	6.53359	5.8561	5.57928	5.25293	4.47052	3.52711	4.69625	5.04192	4.54588	3.442	4.92582	4.31784	3.64277	5.0746	3.85892	4.55401	4.42563	5.40329	4.56831	5.44388	3.91232	5.92223	4.5667	5.22991	3.95156	3.1486	6.2777	4.68571	5.12539	5.21239	3.80735	4.30825	3.30275	4.58496	4.87848	4.76393
ADRB2_338_350		7.48837	7.05364	7.45881	7.66023	7.54777	7.79919	7.42087	7.61485	7.711	8.13288	6.70384	7.85763	8.39636	8.59464	6.87153	8.7041	7.93107	8.10536	7.82102	6.46067	6.60468	7.37406	6.59598	8.41485	8.16263	5.41227	7.68544	6.35123	6.17257	5.73356	8.00848	6.68386	8.21688	8.34103	8.32295	6.56037	6.55024	6.37143	6.77143	6.24219	6.67855
AKT1_301_313		1.19094	NA	0.520007	NA	NA	NA	0.421827	NA	NA	NA	NA	NA	NA	NA	0.17897	NA	NA	NA	0.681471	NA	NA	NA	0.986325	0.500898	NA	NA	NA	NA	0.871992	NA	0.401363	NA	0.731511	NA	NA	NA	1.3055	0.557482	NA	NA	NA
AMPE_5_17		2.46684	NA	NA	NA	NA	NA	1.96557	NA	NA	NA	NA	NA	NA	NA	NA	NA	NA	NA	NA	NA	0.841935	NA	3.45695	NA	NA	NA	4.39232	NA	NA	NA	NA	2.91954	NA	NA	NA	NA	2.0665	1.55748	NA	NA	NA
ANDR_785_797		5.81704	5.8561	5.61137	6.47757	5.70044	7.23931	7.27893	6.99382	7.04088	6.88495	7.20503	6.89459	7.11541	6.68888	6.44669	7.04419	7.05774	6.11679	6.85822	4.66761	5.55864	5.53945	5.76042	6.21887	5.98246	6.2682	6.02697	5.95946	5.74731	5.99361	6.18422	6.46376	5.91097	6.15281	6.33649	7.43997	6.14936	6.83932	6.22081	5.89596	6.38582
ANXA1_14_26		NA	NA	7.24326	7.95749	9.08275	8.89619	6.91481	8.29071	8.28217	7.58369	NA	7.74045	7.43305	7.93819	NA	8.11325	8.50383	9.12319	6.90507	6.92178	9.91954	9.04856	8.79049	8.62784	9.64433	NA	10.562	NA	8.04892	5.14552	6.23027	9.52201	7.46699	9.30945	9.44412	0.857042	8.99013	5.25934	9.5396	9.9199	NA
ANXA1_209_221		5.87339	5.26996	5.75135	6.2756	5.9383	6.43037	6.56008	7.09823	6.46005	7.33834	6.08185	6.67961	7.29462	7.00361	5.58496	7.38566	6.68571	6.25007	7.20761	4.14706	5.25436	4.92761	5.62247	6.42706	5.70044	4.88126	6.0559	4.98289	4.87478	4.67403	5.58723	5.1509	6.5042	6.8293	6.70018	6.18945	5.92313	6.32499	5.53594	4.53769	5.36682
ANXA2_17_29		NA	NA	3.4693	7.11148	7.97728	4.91052	NA	7.59133	7.04109	NA	NA	NA	6.25007	6.04233	NA	7.04026	5.15549	7.34622	2.01355	4.98116	7.53638	7.10931	6.69625	7.05098	8.06141	NA	8.91706	NA	6.29653	3.90144	1.89413	7.66158	4.4395	7.19355	7.67749	1.40136	8.72696	3.0034	7.32346	8.72241	NA
ART_003_EAI(pY)AAPFAKKKXC		11.4897	8.80198	11.2379	11.2005	11.4113	11.3175	11.2762	11.9125	11.2344	10.98	11.4129	11.4779	11.6475	11.4927	11.6061	11.6579	11.0306	11.0173	11.7859	11.3412	11.3005	11.5517	11.4793	11.5862	11.4077	11.6377	11.617	11.2737	11.6642	11.3038	11.7722	11.3389	11.5066	11.5923	11.4066	11.1812	11.0614	11.5976	10.9344	11.1686	11.7722
ART_004_EAIYAAPFAKKKXC		8.10882	8.24542	10.6821	11.3957	11.6634	11.4557	10.6845	11.6211	11.2533	11.2924	8.52556	11.3649	10.9397	11.7046	8.34773	11.4226	9.81834	11.4555	9.47064	11.1825	11.3767	12.0692	11.1477	12.0161	11.9469	8.95249	12.5535	9.73145	11.0148	10.0797	10.523	12.2073	11.1193	11.6958	11.7687	9.2727	12.2893	9.9252	12.2926	12.4884	8.54566
ART_025_CXGLRRWSLGGLRRWSL		5.59175	5.51466	6.47512	6.62467	6.44888	6.71243	5.83528	5.76393	6.3024	7.46345	5.31374	6.78284	7.12675	7.48731	4.65686	7.26342	6.60524	6.79564	5.87106	4.55517	4.79858	6.10616	5.16234	7.08921	7.10041	4.16841	6.16803	4.49004	4.3192	3.74579	6.77963	5.39361	6.88357	6.69756	7.05344	4.83337	5.48701	4.51763	5.32329	5.02195	5.68518
ATF2_47_59		NA	NA	NA	NA	NA	NA	NA	NA	NA	NA	NA	NA	NA	NA	NA	NA	3.26926	NA	NA	NA	NA	NA	NA	NA	NA	NA	NA	NA	NA	NA	NA	NA	NA	NA	NA	NA	NA	NA	NA	NA	NA
ATM_1972_1984		NA	NA	NA	NA	NA	NA	NA	NA	NA	NA	NA	NA	NA	NA	NA	NA	NA	NA	NA	NA	NA	NA	NA	NA	NA	NA	NA	NA	NA	NA	NA	NA	NA	NA	NA	NA	NA	NA	NA	NA	NA
B3AT_39_51		NA	NA	NA	NA	5.16158	NA	NA	1.17897	NA	3.77193	NA	3.79956	NA	4.4742	NA	2.04687	NA	5.34622	NA	NA	4.26502	5.78581	4.24075	5.14244	3.94274	NA	NA	NA	NA	NA	NA	5.81221	NA	2.26076	2.70253	NA	5.90507	NA	6.16234	6.7202	NA
BAD_112_124		8.22555	8.20383	7.28366	7.56928	6.96622	6.97469	7.53212	8.05405	7.47619	8.33261	8.28453	7.53182	8.67809	8.44973	8.38085	9.38566	8.81626	8.4864	9.17144	6.57386	8.00954	6.8629	6.98783	8.25357	6.63155	7.53109	6.70723	7.51421	7.93163	8.37315	8.93157	7.92694	7.8685	7.55213	6.95112	8.1631	8.48359	7.98127	8.21423	6.49939	7.31818
BAD_69_81		3.06974	3.22628	3.45447	3.28889	3.42943	4.45199	5.00085	4.17596	3.68359	3.9498	3.42943	3.41419	4.2861	3.86827	3.13627	5.04934	4.09863	4.04026	4.16841	5.52593	3.43195	3.4495	3.38842	3.97973	4.27208	2.67722	4.08586	3.32193	3.4619	2.89047	3.63621	4.0303	3.39361	3.83241	3.4742	3.21459	3.77392	2.45695	3.16082	3.29722	3.81704
BAD_93_105		7.65119	7.12753	7.45866	7.76856	7.35606	8.31228	8.10655	7.78012	8.32337	8.19736	7.70775	7.75451	8.18852	8.5626	7.57014	9.05743	7.94074	8.00467	7.6154	7.00912	7.20982	7.57971	6.79073	8.21673	7.55893	6.40779	7.68107	7.1016	7.06202	7.01207	8.08846	8.0017	7.67243	7.93952	7.75161	7.2854	6.9121	6.46807	7.58085	6.952	7.40811
BCKD_45_57		0.154723	0.841935	2.07943	1.68993	2.02697	2.53887	2.42183	2.9087	2.15472	2.29999	NA	1.84194	1.88679	3.60075	NA	3.23498	1.22628	1.3055	NA	1.59401	2.48153	2.62523	3.43699	2.9801	2.46684	0.763933	2.91954	2.55748	2.22045	1.19094	0.154723	2.81897	2.62523	2.86454	2.13627	NA	2.8831	0.826668	2.24362	1.31647	2.5482
BRCA1_1451_1463		NA	NA	NA	NA	NA	NA	NA	NA	NA	NA	NA	NA	NA	NA	NA	NA	NA	NA	NA	NA	NA	NA	NA	NA	NA	NA	NA	NA	NA	NA	NA	NA	NA	NA	NA	NA	NA	NA	NA	NA	NA
C1R_199_211		NA	NA	NA	NA	NA	NA	NA	NA	NA	NA	NA	NA	NA	NA	NA	NA	NA	2.91594	NA	NA	NA	NA	4.37799	NA	NA	NA	4.94274	NA	NA	3.01355	NA	2.09226	NA	NA	NA	NA	NA	NA	2.52947	NA	NA
C1R_201_213		1.22628	1.42183	1.10497	1.88679	NA	NA	1.62963	2.13006	NA	1.29445	0.442005	NA	0.886789	0.779874	NA	0.629632	1.09226	NA	1.11757	NA	0.681471	NA	0.681471	1.18971	NA	1.61193	1.87199	1.35954	0.915936	0.316474	0.500898	1.68147	1.603	1.22628	NA	NA	2.39102	1.15472	0.130061	0.202817	1.37011
CA2D1_494_506		2.19094	2.81897	3.76993	3.70253	4.25079	5.16993	4.69939	4.65578	3.8209	3.78383	4.00679	4.67082	4.22918	3.71709	3.24362	4.48761	3.2861	2.9087	2.87199	2.51525	3.81318	3.53417	3.95332	3.26509	2.7356	2.91232	4.42816	3.11443	3.4269	3.02027	2.68571	4.21313	2.68993	3.97771	4.07782	4	2.98289	3.88126	4.41163	3.11757	3.95507
CAC1C_1974_1986		8.12549	7.32889	7.30137	7.62702	7.23678	7.641	7.77479	7.62592	7.70332	8.38109	7.1612	7.55169	8.59753	8.64556	7.57871	9.36451	8.24963	8.48267	8.66043	7.57714	7.22154	7.72766	7.53579	8.69714	8.17859	5.85986	7.38354	6.95727	6.33884	6.47879	8.68478	7.35006	8.22245	8.14802	7.87188	6.82499	7.33446	6.28784	7.03757	6.45106	7.37356
CALM_93_105		NA	NA	NA	NA	NA	NA	NA	NA	NA	NA	NA	NA	NA	NA	NA	NA	NA	NA	NA	NA	NA	NA	NA	NA	NA	NA	NA	NA	NA	NA	NA	NA	NA	NA	NA	NA	NA	NA	NA	NA	NA
CALM_95_107		NA	NA	2.19094	5.73816	6.42373	5.66279	4.71191	6.73279	5.64875	6.254	NA	6.9285	6.11522	7.10457	2.53417	7.21166	5.57186	7.28837	0.747813	5.89001	6.16462	7.54033	8.40795	7.40458	6.8657	NA	8.44185	NA	5.14783	3.70671	5.24075	7.47589	4.22773	6.81825	6.97598	NA	6.70775	NA	7.78371	7.82775	NA
CBL_693_705		3.55517	2.46684	6.41451	7.99713	8.34639	7.64617	5.78729	7.73279	8.45881	7.34622	NA	8.03882	7.16728	8.55625	NA	8.25792	9.06822	8.98611	5.11679	6.39458	9.25289	8.61845	9.13535	9.21638	9.29371	NA	10.096	NA	7.19522	4.88403	6.07015	9.31211	7.09604	9.00356	9.17455	NA	9.19601	4.07943	9.00515	9.85499	NA
CD27_212_224		1.5009	1.7559	3.40907	3.67082	3.53182	5.19169	5.27419	4.3793	3.91774	2.311	2.5057	3.41163	3.77392	2.81124	2.67296	3.67935	2.58042	2.89047	1.90144	3.02027	3.16386	3.47175	3.84762	3.64041	4.07621	3.5621	5.0608	3.40136	3.92492	3.27489	2.67296	4.9498	2	3.62743	3.5033	2.77987	4.08265	2.13006	3.26076	3.95507	4.09545
CD3Z_116_128		NA	2.99318	5.63238	6.58354	8.06375	7.41371	5.79122	7.2006	6.98761	6.0278	NA	6.72149	5.65362	7.39458	NA	6.88057	7.30171	8.48594	NA	5.9476	8.42611	8.41618	6.53887	7.64861	8.61367	NA	8.89487	1.0665	6.40072	5.54121	NA	8.9889	5.87431	7.90542	8.25293	NA	7.96872	1.81124	8.53667	9.35349	NA
CD3Z_146_158		4.84288	NA	6.22773	6.29306	6.67536	6.08466	3.08265	6.28958	5.59851	7.08124	NA	6.82978	6.30688	7.05651	NA	6.66037	6.51198	6.95946	2.39102	3.98116	7.07217	7.50735	5.48458	7.02153	6.67456	NA	8.06873	NA	5.05344	4.70671	4.06974	7.81378	6.74553	7.26396	6.51019	3.40136	7.35987	0.857042	7.79797	NA	NA
CD79A_181_193		12.6746	8.80843	13.3482	14.0379	14.7946	14.6154	13.6515	14.169	13.8708	13.9576	11.1913	13.906	13.6793	14.2038	10.0493	14.0524	13.92	14.5441	12.9099	13.183	NA	NA	12.6711	14.4538	14.8654	11.676	NA	12.0946	13.9529	12.6768	12.9118	14.7121	13.6762	14.5992	14.8587	11.5959	14.8611	12.0081	NA	NA	11.062
CDC2_154_169		2.53417	2.24936	4.22045	3.55285	4.86173	5.43006	3.72123	3.39361	4.70253	4.06161	3.2861	4.75186	3.65578	5.116	2.86454	4.95156	2.94096	3.311	1.95858	4.22336	4.03197	5.48761	3.85704	3.55998	4.96905	3.41163	4.80346	3.39361	4.30688	3.34086	3.29445	5.09226	2.7559	4.33682	4.70983	3.11128	3.63183	2.5621	4.38712	5.08906	4.3422
CDK2_8_20		8.26935	7.59949	10.142	10.6017	11.6939	11.2561	10.0659	11.334	10.8887	10.3828	7.78359	10.5327	10.3682	10.6752	7.38175	10.9278	10.222	11.2744	9.52526	10.0709	11.6755	12.0825	10.7839	11.0615	11.8527	7.99862	12.2593	7.91153	10.7419	9.03737	9.72165	11.991	10.2963	11.3635	11.6116	8.47413	11.5438	8.9935	12.3137	12.6366	7.8392
CDK7_157_169		NA	1.48153	5.41291	6.09186	7.46314	6.84691	5.87848	7.2915	6.27841	5.54004	3.96731	4.65902	5.62025	5.77441	NA	6.3907	NA	4.72535	4.5057	6.15472	3.82859	7.07177	7.18684	5.75942	7.42706	4.54588	7.13103	4.16993	4.81318	3.52711	4.13627	7.37913	4.74984	6.76768	7.3907	0.930291	7.39911	3.41419	7.11541	7.54544	NA
CDK7_163_175		2.23208	0.95858	2.04026	2.5057	2.11757	5.06324	4.63293	3.14244	4.16082	2.33278	0.380604	1.52001	1.47175	2.09226	1.64712	2.35954	4.39491	NA	0.857042	2.11757	3.5482	NA	2.53417	2.02035	2.311	2.86827	2.80346	1.6384	3.70879	3.78383	1.4619	4.71295	2.09863	1.32736	3.22918	1.98633	4.25365	2.49125	3.70462	2.45695	2.68993
CDN1A_139_151		10.2139	10.6791	10.2057	10.7913	10.3654	10.5636	11.015	11.3642	10.4907	11.0544	10.4592	10.769	11.0404	11.2593	10.4836	11.1055	10.9576	10.6208	10.8377	8.04769	10.1812	9.00832	9.53153	10.9838	9.93341	10.1828	10.8718	10.4537	10.5039	10.6491	10.6862	10.355	11.1048	11.038	10.8296	10.9064	9.94221	10.6293	10.2463	9.6925	9.88837
CDN1B_151_163		NA	NA	NA	NA	NA	NA	NA	NA	NA	NA	NA	NA	NA	NA	NA	NA	NA	NA	NA	NA	NA	NA	NA	NA	NA	NA	NA	NA	NA	NA	NA	NA	NA	NA	NA	NA	NA	NA	NA	NA	NA
CENPA_1_14		4.31784	6.16803	5.48701	5.69099	5.57985	7.05671	7.53285	6.66868	6.29583	5.64712	5.37208	5.91413	6.08946	6.08586	5.93208	6.65713	6.03529	5.68518	5.75236	4.31511	5.32125	4.66761	6.49879	6.18545	6.01059	6.29549	6.85234	6.33142	6.58184	6.23534	5.16765	6.98418	5.9498	6.1831	5.97122	6.39943	5.26431	5.34555	5.2861	5.63348	6.10734
CFTR_730_742		8.72213	8.04408	8.92973	9.15863	9.22346	8.25632	7.35656	8.05569	8.51956	9.62764	7.01775	9.08911	9.75426	10.4807	7.67243	10.4558	8.78581	9.28488	8.70273	8.29705	7.65443	9.10438	8.56102	10.2771	10.012	5.92358	9.43707	7.5039	6.94251	6.98246	9.75539	8.02331	9.80945	9.98159	9.76152	6.53329	8.3631	5.99489	7.63703	7.62881	7.97663
CFTR_761_773		10.27	9.65146	10.3168	10.4751	10.2768	9.85196	9.54555	9.76906	10.1028	10.8743	9.30954	10.3564	11.0544	11.3628	9.63474	11.2954	10.3922	10.898	10.1778	9.47589	9.09793	9.97024	9.98595	11.1083	10.8039	8.21551	10.2423	9.21633	8.59429	8.72503	10.8876	9.52663	10.9326	10.8339	10.6906	8.86378	9.58482	8.54449	9.2473	9.30933	9.91023
CGHB_109_121		4.5033	4.2636	3.89779	4.06974	4.24506	4.97771	5.16993	4.75186	3.94627	5.13859	4.61193	4.35689	5.09783	4.27067	4.31647	5.75539	4.5861	4.77987	5.09704	3.24362	3.25222	2.93386	4.54004	4.95275	4.96557	4.14244	4.37799	4.3806	2.94804	3.19986	5.0253	3.12383	3.87013	4.2861	3.60523	4.97078	4.89687	3.6644	3.81318	3.8209	5.00764
COF1_17_29		2.01355	0.154723	NA	1.5667	0.826668	NA	NA	NA	NA	3.5667	NA	NA	2.53887	3.25222	0.841935	4.12227	2.3806	2.38582	4.03695	1.09226	NA	NA	NA	2.56755	NA	NA	NA	NA	NA	NA	1.73151	NA	2.48153	2.28889	NA	NA	2.55748	NA	NA	NA	NA
CREB1_126_138		8.00711	6.70149	7.4673	7.90621	7.70827	7.33379	6.74502	7.74996	7.47022	8.26227	6.10339	7.79208	8.34814	8.81378	6.60216	8.72535	7.83301	8.18366	8.51503	6.2054	6.15281	6.68809	8.39483	8.43759	8.33531	5.39555	8.0383	6.39426	5.58666	5.2756	7.63004	6.442	8.89132	8.33294	8.10467	5.85234	6.68067	6.1801	6.24147	6.48761	6.92156
CRK_214_226		NA	NA	NA	3.28331	3.78778	NA	NA	2.7559	NA	5.49185	NA	4.82186	NA	5.36087	NA	4.95332	3.26643	6.49849	NA	NA	5.4395	6.42943	3.42183	5.59457	5.13006	NA	7.5006	NA	NA	NA	NA	6.1902	NA	3.37799	4.05344	NA	6.27946	NA	6.84856	7.4997	NA
CSF1R_701_713		7.20319	7.10497	7.25418	7.47955	7.3086	7.5396	7.60468	8.06273	7.35023	8.33834	6.67775	7.56526	8.2908	8.55379	6.88103	9.21496	8.3524	8.41275	8.43108	5.61026	6.51108	6.52297	6.55314	8.00656	7.38468	5.48336	7.46283	6.3612	5.95288	5.47726	7.16196	6.37832	7.91717	8.1484	7.94063	6.71554	7.11345	6.75514	6.21349	5.49246	6.40329
CSK21_355_367		NA	NA	NA	NA	NA	NA	NA	NA	NA	NA	NA	NA	NA	NA	NA	NA	NA	NA	NA	NA	NA	NA	NA	NA	NA	NA	NA	NA	NA	NA	NA	NA	NA	NA	NA	NA	NA	NA	NA	NA	NA
CTNB1_79_91		NA	3.52711	6.34187	7.48792	8.36376	7.67629	6.68491	7.85493	7.88357	7.34287	NA	7.47436	7.04274	7.7333	NA	7.87048	7.79196	8.60963	4.78581	7.27138	9.09982	8.53204	7.84644	8.36418	8.76631	NA	9.57914	4.68993	7.37389	6.57215	6.10774	9.30421	7.21276	8.33125	8.6226	5.32261	8.80899	5.0754	8.95189	9.31246	NA
DCX_109_121		6.39361	4.81511	7.82511	8.37488	9.25668	8.86156	7.71139	9.17309	8.51019	7.81354	5.74528	7.81885	8.05118	7.98235	6.44044	8.59091	4.96208	7.75627	6.5036	8.21944	7.5151	8.83641	8.61686	8.22737	9.44732	5.61026	9.39301	6.02362	7.08225	5.95989	7.20982	8.84354	7.55038	9.06746	9.338	5.98933	9.43875	6.87478	9.12758	9.56167	4.59513
DCX_49_61		1.49125	0.779874	1.9445	1.95156	2.45199	3.43447	3.11443	2.82283	1.64712	1.97944	0.226276	2.53417	2.3806	1.93029	1.5667	2.78383	0.421827	1.10497	0.715023	1.74781	2.4269	2.0665	3.43699	2.60699	3.30275	1.92313	4.14398	2.84194	2.89047	1.67296	1.10497	3.6097	1.87941	3.07621	1.35954	1.55748	2.48153	0.857042	2	2.26643	2.8305
DDR1_506_518		7.52652	NA	NA	1.99318	6.49246	6.02655	NA	6.26926	4.24075	4.46807	NA	NA	NA	NA	NA	4.22918	NA	6.11522	NA	NA	6.28645	0.202817	3.60523	NA	7.13452	NA	5.06324	NA	NA	NA	NA	NA	NA	6.34823	6.99766	NA	7.11718	NA	3.19986	NA	NA
DESP_2842_2854		5.16538	3.31647	4.41801	4.52593	4.50929	5.14244	5.16993	4.89779	4.81897	5.97122	3.54588	4.39232	6.32431	6.36219	4.35689	7.54238	5.6482	6.41578	5.76893	5.15013	3.81124	5.47726	4.71399	6.35067	5.90825	1.53887	4.67082	2.85704	2.71916	1.82667	6.04192	4.59851	4.80541	5.3655	4.88679	3.33278	5.20798	2.21459	3.25222	2.51525	4.53417
DYR1A_212_224		3.93386	NA	2.37011	4.84667	6.48822	5.25365	2.20282	5.95464	5.29028	5.60635	NA	5.5057	4.90235	4.603	4.51525	6.71425	4.65902	6.3175	2.07298	4.67509	5.83956	6.44419	6.51941	5.55459	6.73994	NA	7.01796	NA	NA	NA	3.5009	3.84383	4.30137	5.49427	6.13278	NA	6.84549	4.09863	6.87964	8.2822	NA
DYR1A_312_324		6.64658	4.05671	7.3221	7.90984	8.8753	8.26165	7.64739	8.27129	8.10279	7.26608	4.5033	7.21514	7.36451	7.13472	5.50809	8.23163	6.27067	7.69992	5.26714	7.15128	7.76731	7.92906	8.07974	7.76193	8.57479	4.3055	8.73029	5.65902	6.55546	5.3962	6.36285	7.65942	6.94119	8.5054	8.67102	4.26643	8.79803	6.19652	8.04748	7.9736	2.51048
E1A_ADE05_212_224		7.11128	6.91594	7.77255	7.90564	8.01397	7.40683	7.00021	7.93096	7.34656	8.73803	6.64031	8.08706	8.4765	9.04166	6.32973	8.70775	7.49412	7.63457	8.07631	5.51823	5.92716	6.6652	8.27744	8.44748	8.45028	6.33109	8.47848	6.63183	6.15968	5.91458	7.84099	6.03405	8.62764	8.34329	8.61346	6.97598	7.0665	6.82283	6.65146	6.81897	6.98847
EFS_246_258		11.8723	9.19169	12.0658	12.4827	13.7889	13.4551	12.2474	13.1536	12.2741	12.4171	9.55882	13.0255	12.4657	12.891	8.90286	12.973	12.6852	13.6531	11.9733	12.0521	14.1244	14.5161	12.3	13.2536	13.7243	9.62081	14.3846	10.2657	12.8102	11.1691	11.6233	13.9398	12.2335	13.4648	13.5486	9.90859	13.714	10.5255	14.5495	14.3471	9.79895
EFS_246_258_Y253F		NA	NA	NA	NA	NA	NA	NA	NA	NA	NA	NA	NA	NA	NA	NA	NA	NA	NA	NA	NA	NA	NA	NA	NA	NA	NA	NA	NA	NA	NA	NA	NA	NA	NA	NA	NA	NA	NA	NA	NA	NA
EGFR_1062_1074		NA	NA	NA	NA	NA	NA	NA	NA	NA	NA	NA	NA	NA	NA	NA	NA	NA	NA	2.92313	NA	NA	NA	NA	NA	NA	NA	NA	NA	NA	NA	NA	NA	NA	NA	NA	NA	NA	NA	NA	NA	NA
EGFR_1103_1115		NA	NA	5.60356	6.60998	8.05139	7.41467	5.55633	7.74718	6.78679	6.29583	NA	6.55082	6.132	6.7998	NA	7.1409	5.32804	7.45665	3.31647	5.9889	6.62053	8.23633	7.04068	7.21147	7.88334	NA	8.56799	NA	6.14745	4.56095	4.39361	8.00085	5.45819	7.42389	8.03197	NA	7.99851	NA	8.52961	8.93858	0.359542
EGFR_1118_1130		NA	NA	NA	3.22918	NA	NA	NA	NA	NA	3.70462	NA	NA	NA	5.73407	NA	4.91594	NA	5.09146	NA	2.79172	4.64494	5.02947	4.4693	4.90507	5.70671	NA	7.21606	NA	NA	NA	NA	4.3422	NA	2.74375	3.27208	NA	6.19355	NA	5.79662	4.93297	NA
EGFR_1165_1177		NA	4.07943	0.104969	6.22628	6.21643	6.46221	5.03197	5.95595	4.95332	5.87106	NA	5.14706	5.78876	6.61998	NA	6.5595	6.39878	7.16462	5.59401	5.21239	7.10931	6.21239	6.79294	6.8076	6.99957	NA	7.82307	2.89779	5.21752	4.3192	3.84004	7.36401	4.98718	5.53769	6.5042	2.40651	6.34856	3.31374	6.92962	7.16101	0.316474
EGFR_1190_1202		NA	NA	NA	5.53652	5.45323	5.42056	NA	5.57472	NA	5.75539	NA	5.90144	5.45261	6.32668	NA	6.71139	6.12734	7.01985	1.603	5.45012	6.38093	6.80735	8.05477	7.01038	5.6574	NA	8.39547	NA	4.19243	NA	3.19094	7.18945	3.29445	5.68676	5.93208	NA	6.58127	0.901436	7.17577	6.79907	NA
EGFR_862_874		NA	NA	NA	NA	NA	NA	NA	NA	NA	NA	NA	NA	NA	NA	NA	NA	NA	NA	NA	NA	NA	NA	NA	NA	NA	NA	NA	NA	NA	NA	NA	NA	NA	NA	NA	NA	NA	NA	NA	NA	NA
EGFR_908_920		NA	NA	NA	NA	NA	NA	NA	NA	NA	NA	NA	NA	NA	2.55748	NA	NA	NA	NA	NA	NA	NA	NA	NA	NA	NA	NA	NA	NA	NA	NA	NA	NA	NA	NA	NA	NA	NA	NA	3.47665	NA	NA
ELK1_356_368		NA	NA	NA	NA	NA	NA	NA	NA	NA	NA	NA	NA	NA	NA	NA	NA	0.226276	NA	NA	NA	NA	NA	NA	NA	NA	NA	NA	NA	NA	NA	NA	NA	NA	NA	NA	NA	NA	NA	NA	NA	NA
ELK1_410_422		NA	NA	NA	NA	NA	NA	NA	NA	NA	NA	NA	NA	NA	NA	NA	NA	NA	NA	NA	NA	NA	NA	NA	NA	NA	NA	NA	NA	NA	NA	NA	NA	NA	NA	NA	NA	NA	NA	NA	NA	NA
ENOG_37_49		11.5285	9.33248	11.6684	12.3828	13.4976	13.0217	11.9485	12.8684	12.2514	12.2968	9.24129	12.4044	11.8296	12.7768	8.40891	12.7855	11.9491	13.207	11.6236	11.8316	13.4448	14.0021	12.117	13.0423	13.5798	9.928	13.9866	10.4338	12.2648	10.8085	11.2016	13.5976	12.1674	13.1558	13.2738	9.75882	13.4278	10.5685	14.216	14.271	9.32952
EPB42_241_253		7.2597	6.59232	7.59133	7.73113	7.40731	7.30894	7.08626	7.69861	7.62578	8.18104	6.22409	7.88759	8.28331	9.18941	6.33884	9.08771	7.85257	8.51257	7.37093	6.20171	6.07903	6.76268	6.66681	8.52662	7.73841	5.10734	7.91875	5.80297	5.45012	5.15396	7.61263	6.48062	8.30954	8.36409	8.15987	6.11089	6.94384	6.74908	6.29271	5.91368	6.57928
EPHA1_774_786		8.08836	6.70149	9.09813	9.37217	10.9471	10.4313	8.98278	10.5149	9.82445	9.16898	5.89138	9.42294	9.3238	9.47535	2.89047	9.96011	10.2558	10.7997	8.87721	8.97268	11.3562	11.1765	10.0276	10.0527	11.0198	5.75791	11.4433	6.19986	9.78383	7.45323	8.25623	10.8813	8.98895	10.5544	10.8457	5.93519	10.4504	7.66922	11.294	11.9617	6.37668
EPHA2_581_593		NA	6.87895	NA	NA	NA	NA	NA	NA	NA	NA	NA	NA	NA	NA	NA	NA	NA	NA	NA	NA	NA	NA	NA	NA	NA	NA	NA	NA	NA	NA	NA	NA	NA	NA	NA	NA	NA	NA	NA	NA	NA
EPHA2_765_777		8.63437	7.0127	9.46741	9.88109	11.1535	10.929	9.33611	10.8375	10.0335	9.75533	6.44044	10.0981	9.83974	10.12	NA	10.2129	10.8679	11.1826	9.36772	8.91029	11.7049	11.6472	10.4628	10.5449	11.4598	5.90507	12.075	6.08866	10.2475	7.59175	9.00695	11.3441	9.54044	11.0977	11.2294	7.02864	11.0799	7.86079	11.9582	12.4521	6.61109
EPHA4_589_601		NA	4.14552	4.21019	5.22191	5.00933	5.46376	3.03363	4.81704	4.83337	5.23931	NA	5.29445	5.15319	6.01985	2.26076	5.73765	NA	5.26926	2.47175	3.95683	2.26643	6.10022	5.30137	5.90326	4.65254	4.79858	6.90462	1.13006	4.4269	3.77193	4.08104	6.50839	1.82667	5.00933	5.43447	NA	6.25329	NA	6.26396	4.46067	NA
EPHA4_921_933		NA	NA	NA	NA	NA	NA	NA	NA	NA	NA	NA	NA	NA	NA	NA	NA	NA	NA	NA	NA	NA	NA	NA	NA	NA	NA	NA	NA	NA	NA	NA	NA	NA	NA	NA	NA	NA	NA	NA	NA	NA
EPHA7_607_619		6.28854	5.06893	7.68359	8.59288	9.6287	9.10956	7.88564	9.11791	8.78587	8.69414	3.3962	8.45043	8.08806	8.74927	NA	8.79662	9.33016	10.139	7.17709	8.01513	10.6634	9.58737	8.93725	9.44462	10.2297	3.54588	10.9302	5.29722	8.39531	7.19559	6.83551	10.4076	8.30662	9.63032	10.0014	4.03695	10.1043	6.65659	10.4919	10.4764	4.57472
EPHB1_771_783		6.70044	7.2967	8.04903	8.61186	9.73138	9.47623	7.85057	9.53927	8.85499	8.47612	3.04687	8.77938	8.59429	8.91351	NA	9.03664	9.61887	9.88662	7.86126	7.67243	10.4355	10.2244	9.55437	9.57807	10.2962	NA	10.9679	3.73765	8.96404	6.30585	7.41467	10.2505	8.38411	9.65082	10.0642	5.43258	9.82039	6.52356	10.7225	11.0901	NA
EPHB1_921_933		6.53828	3.95507	5.8955	6.63731	7.88345	7.63416	5.96208	7.87373	6.62578	6.2861	2.29445	5.53006	6.95178	6.10734	4.38452	6.95792	4.84478	6.46591	6.15816	6.22081	7.00658	7.25845	7.76431	6.62081	8.15396	NA	8.01943	NA	4.81994	4.17897	4.12851	7.31186	5.81897	7.7041	8.33935	NA	7.75375	3.22918	7.36054	8.2941	NA
EPHB4_583_595		NA	NA	NA	4.94804	5.27911	2.72329	1.52001	4.41291	NA	4.72226	NA	3.72123	4.54004	3.57586	NA	4.34756	NA	2.20872	2.02697	3.71916	NA	4.3962	4.73867	5.20282	3.51048	NA	6.3055	NA	NA	3.10497	1.19094	4.99659	1.86454	NA	4.84573	NA	6.33041	NA	4.7356	3.24649	NA
EPOR_361_373		6.40007	5.22118	8.09823	8.53212	9.60646	9.30984	8.0562	9.44607	8.76212	8.61866	4.86267	8.82439	8.36937	8.96175	NA	9.11786	9.15625	9.6162	7.53784	8.40763	10.3073	10.1472	9.31933	9.43683	10.0303	4.76293	10.6616	5.85187	8.68054	7.44091	7.55864	10.3966	8.48069	9.37705	9.78049	6.10695	9.68676	7.08906	10.7044	10.8584	3.80346
EPOR_419_431		4.6952	4.43069	7.25025	7.66735	9.11438	8.81396	7.25275	8.72387	8.06202	7.64562	3.42183	7.81063	7.57743	7.79625	NA	8.32082	7.96055	9.04645	6.46437	7.87211	9.18347	9.46322	8.29964	8.39515	9.50619	1.0665	9.53131	3.81897	7.72329	5.44888	6.69099	9.27221	7.07237	8.64854	9.03212	7.60579	8.67002	5.56785	9.68542	10.3034	NA
ERBB2_1241_1253		NA	1.96557	4.22918	5.85422	7.10931	7.17671	5.12227	6.82835	6.38191	6.90893	NA	6.44138	5.73714	7.05733	NA	7.28278	7.82583	8.44817	5.65902	6.46745	8.84549	7.72664	7.66493	7.50225	7.99957	NA	8.91875	NA	6.65767	4.6644	NA	8.45004	6.21313	7.27314	7.74553	NA	7.52917	5.1486	8.17728	8.52378	NA
ERBB2_679_691		5.10022	4.5861	5.75741	6.45354	6.03238	7.18665	6.58977	6.6501	6.25115	6.34287	4.54471	6.24864	6.33884	6.24219	4.78679	6.20798	5.57985	5.45695	5.54179	5.08104	5.37274	5.15013	6.62025	6.02883	6.10852	4.71399	6.3757	5.20724	5.69572	4.62963	4.31784	6.78235	6.82451	6.4373	5.97382	4.5057	4.94274	4.78778	5.73714	5.72792	5.76893
ERBB2_870_882		NA	4.05998	3.13317	4.9445	7.22209	6.38745	3.2777	7.02404	5.84146	5.97035	NA	5.52119	5.29028	5.99872	NA	6.43824	7.32397	7.80808	5.64875	5.44012	8.36896	7.76493	7.40474	6.59654	7.79992	NA	8.39288	NA	6.06974	NA	NA	7.35855	4.85798	7.38826	7.51287	NA	6.90893	NA	7.64195	8.27665	NA
ERBB4_1181_1193		NA	NA	NA	NA	NA	NA	NA	NA	NA	2.69834	NA	NA	NA	NA	NA	NA	NA	5.02027	NA	NA	1.9087	3.62081	5.44825	NA	NA	NA	6.59316	NA	NA	NA	NA	NA	NA	NA	NA	NA	3.84194	NA	4.71502	8.63169	NA
ERBB4_1277_1289		NA	4.75085	4.03529	4.59738	6.91931	6.24255	3.78581	5.54413	3.67296	5.61582	1.3489	6.1593	6.25079	5.95244	NA	6.54937	6.59823	7.11914	5.36879	4.66868	6.42119	6.79858	7.76443	6.71243	6.53359	NA	8.24802	NA	6.14745	1.84951	3.62963	6.89961	4.93297	6.19169	6.56842	NA	5.52711	2.3806	7.17332	6.32363	NA
ERF_519_531		1.74781	2.41163	2.5621	3.01691	2.76793	3.17897	3.30825	3.17897	1.67296	4.54471	2.39102	3.311	4.16386	4.24506	1.09226	4.6547	2.32193	2.57586	4.49125	1.37011	1.76393	1.86454	3.36219	3.85583	2.79956	0.538866	2.47665	2.16082	1.84194	1.96557	2.3055	2.47175	3.3806	3.55748	2.86827	2.09863	3.32736	2.04026	2.3962	0.857042	2.71502
ESR1_160_172		8.26546	8.01943	6.99425	8.38777	7.29739	8.21652	8.81662	8.80906	8.35498	8.53579	8.67629	8.12899	8.67336	8.19939	8.66648	8.56598	8.95436	8.42579	9.43081	6.20393	8.46268	6.69861	7.70227	7.81714	6.89161	7.24075	6.96774	7.04584	7.06467	7.36599	7.77155	6.96513	8.2986	8.03985	7.69072	8.75533	7.65051	9.20152	8.71243	6.56325	7.32261
F263_454_466		10.2192	9.95351	10.9725	11.0066	11.0861	10.3113	9.62153	10.2599	10.4707	11.3153	9.14466	11.0194	11.361	12.1525	9.32724	11.5776	10.4808	11.0186	10.3898	9.77712	9.82274	10.8188	10.185	11.6241	11.3746	8.11737	11.0603	9.21459	9.36199	9.13627	11.0939	9.95543	11.6128	11.6166	11.5215	8.87031	10.0447	9.07555	9.98329	9.60394	9.52441
FABPH_13_25		NA	NA	NA	NA	NA	NA	NA	NA	NA	NA	NA	NA	NA	NA	NA	NA	NA	NA	NA	NA	NA	NA	NA	NA	NA	NA	NA	NA	NA	NA	NA	NA	NA	NA	NA	NA	NA	NA	NA	4.37011	NA
FAK1_569_581		5.22773	4.90053	6.26785	6.68094	7.88068	7.11875	5.88033	7.48534	6.95002	6.39588	4.02195	6.96709	6.57586	7.30842	4.58836	7.36665	6.03571	7.54529	5.59344	6.38517	6.78136	7.9053	7.7895	7.72316	7.6828	4.06974	8.62018	3.60075	6.63731	5.22264	6.05508	7.86126	5.82331	7.75552	7.77379	4.97858	8.11953	4.92313	8.34153	8.12188	5.18347
FAK2_572_584		7.23479	6.00933	7.7407	8.56742	9.20941	8.71094	7.61207	8.80827	8.63786	8.25043	5.14552	8.52873	8.08656	8.75363	6.18085	8.54799	8.92105	9.92934	7.14783	8.1018	9.97173	9.25048	8.81572	9.3619	9.55205	4.66117	10.4639	6.16348	8.26032	7.50959	7.19578	10.1003	7.99787	9.27976	9.6345	5.0034	9.95543	6.90053	9.98573	9.96856	5.52001
FER_707_719		6.82667	5.25436	8.15491	8.83706	9.72261	9.49525	8.38737	9.56422	9.11187	8.71094	5.53065	8.96796	8.58603	8.9629	NA	9.14499	8.94897	9.84383	7.64997	8.37979	10.1589	10.1188	9.13244	9.54022	10.1413	6.14475	10.7703	5.98202	8.91317	7.43416	7.74617	10.5386	8.44997	9.57547	10.0629	6.52799	10.1091	7.04481	10.6746	10.8205	4.87013
FES_706_718		7.78864	6.4742	9.206	9.75637	10.7577	10.5333	9.23904	10.4506	10.0661	9.60632	6.36912	9.7623	9.53846	9.83516	4.47787	9.96578	10.2756	10.8938	8.73228	9.13161	11.5285	11.1803	10.0775	10.4464	11.1009	6.36252	11.6692	6.7356	10.0111	8.23109	8.62171	11.3763	9.41407	10.697	11.011	7.13859	11.1165	7.89196	11.7112	11.9123	6.21423
FGFR1_761_773		NA	NA	6.36715	4.99147	4.29999	4.10655	4.05344	4.21313	5.25934	5.56095	NA	5.64658	4.69834	6.32431	NA	6.29167	6.54442	7.4616	5.43132	5.76793	7.32176	5.85422	7.51376	7.23768	6.10101	NA	8.30016	NA	5.49668	4.9577	2.02027	7.98019	5.18347	5.47114	6.87663	NA	5.81994	NA	6.70775	6.69834	NA
FGFR2_762_774		NA	3.89596	6.56555	7.56512	7.97912	7.74045	6.5045	7.38093	7.20761	7.62343	NA	7.64181	7.12928	7.75413	NA	8.00552	7.93519	8.39377	6.54179	7.0415	8.75615	8.11894	8.7211	8.51272	8.47313	NA	9.64525	NA	7.37881	5.76893	5.8209	8.53718	7.17521	8.01218	8.25008	2.62963	8.03051	4.9078	8.61193	8.60963	NA
FGFR3_641_653		NA	NA	NA	NA	NA	NA	NA	NA	NA	NA	NA	NA	NA	NA	NA	NA	NA	NA	NA	NA	NA	NA	NA	NA	NA	NA	NA	NA	NA	NA	NA	NA	NA	NA	NA	NA	NA	NA	NA	NA	NA
FGFR3_753_765		NA	5.34956	6.311	7.37406	7.83086	7.65078	6.28924	7.20485	7.39394	7.37323	NA	7.3221	6.70879	7.53506	NA	7.78864	7.7468	8.65612	6.43981	6.98052	8.70534	7.85434	8.3752	8.01112	8.40779	NA	9.34902	NA	7.17163	4.59401	4.97165	8.61977	6.61054	7.97976	8.08295	NA	7.73305	4.47665	8.22818	8.68544	NA
FIBA_569_581		NA	1.52001	1.91594	2.70253	2.35423	3.29167	3.17897	2.69834	0.901436	1.65578	NA	2.79564	2.24362	2.84573	1.27208	2.8305	4.16993	2.54354	2.40651	1.89413	2.81897	1.31647	2.32193	2.77638	3.27489	1.24936	3.54121	1.04026	3.26926	1.53887	1.57586	2.77987	2.59851	2.49608	2.99659	0.27208	2.24936	NA	0.715023	0.841935	2.43195
FOXO3_25_37		5.70983	6.85257	5.90644	5.83575	6.02947	8.00128	8.4609	7.91909	7.62578	6.22081	7.18889	6.96382	6.72664	6.55575	6.59062	7.23208	6.42151	5.56152	5.94583	5.52119	7.2581	6.63977	4.89779	5.85536	6.21129	6.25543	6.67802	6.74781	7.65646	6.83909	6.08506	7.80796	5.25079	6.28958	7.1158	7.65956	6.18759	6.78185	7.65565	6.23858	6.29722
FRAP_2443_2455		4.53887	4.38191	3.19689	4.08746	3.81511	5.16841	5.29514	4.77987	4.51525	5.64929	4.17747	4.21166	5.54296	5.37668	4.53417	6.71165	5.46622	5.10418	6.3962	3.16082	3.97598	3.99489	4.44701	5.61672	5.26714	3.44701	4.04357	4.02027	4.46684	3.76793	5.62963	5.116	4.64494	4.4997	4.33817	4.38452	4.76694	3.58496	3.96033	3.13627	4.12851
FRAP_2475_2487		NA	NA	NA	NA	NA	NA	NA	NA	NA	NA	NA	NA	NA	NA	NA	NA	NA	NA	NA	NA	NA	NA	NA	NA	NA	NA	NA	NA	NA	NA	NA	NA	NA	NA	NA	NA	NA	NA	NA	NA	NA
FRK_380_392		9.48981	7.83813	10.5655	10.8879	12.1673	11.7285	10.5822	11.8044	11.2226	10.7374	7.97349	10.9971	10.7672	10.9914	7.30774	11.2672	11.2216	12.1161	10.1698	10.6212	12.6001	12.4285	11.4606	11.6216	12.2175	7.9776	12.7707	8.46013	11.0556	9.37032	9.82006	12.4374	10.4693	11.858	12.2011	8.17728	11.9647	9.27792	12.6609	13.0738	8.21175
GBRB2_427_439		8.76143	7.23479	8.01197	8.52556	8.10566	8.21807	8.04573	8.17841	8.29757	8.77752	6.88909	8.26723	8.91108	9.42171	7.20041	9.32018	8.5057	8.92526	9.52004	6.95573	6.74096	7.14437	8.96649	9.17152	8.68246	6.20356	8.56584	6.86967	5.67349	6.10457	8.24434	7.4373	9.69319	8.91046	8.47902	6.53241	7.50944	6.90961	6.84383	7.0384	7.83468
GPR6_349_361		5.10576	4.79368	4.71087	4.69625	4.64059	5.6952	5.83956	5.42056	5.25792	6.03238	4.41419	4.97425	5.98675	5.78975	5.19243	7.04006	5.76443	5.90598	6.82667	3.60075	4.88587	4.67403	5.29237	5.887	5.31374	3.9498	5.37143	4.4742	5.08024	4.17144	5.26005	5.57472	5.15396	5.25792	5.11914	4.80249	4.97598	4	4.66975	4.16234	4.77093
GPSM2_394_406		7.16044	6.44701	7.06548	7.14129	7.21459	6.68067	6.41259	6.78581	6.92828	8.18796	5.81124	7.14418	8.27446	8.7158	6.52356	9.09972	8.01954	8.6822	8.43211	5.89001	5.53652	6.77491	6.3734	8.33042	7.59893	4	6.58241	5.15013	4.54937	4.40779	7.03301	5.40907	8.00964	8.18019	7.84182	5.57814	6.86943	5.61582	5.60468	4.88771	5.54413
GRIK2_708_720		9.33113	8.442	9.0819	9.30791	9.23886	8.59394	8.34522	8.49427	9.09609	10.0215	8.28479	9.20236	10.1859	10.2295	8.71696	10.6552	9.58056	10.0692	10.0041	8.58985	7.95398	8.98434	9.25948	10.3165	9.75205	6.91323	9.04764	8.09704	7.08325	7.41849	10.0563	8.50772	10.1669	9.69979	9.59872	7.8869	8.56828	7.13665	7.82295	8.14514	8.95079
GSUB_61_73		1.3806	1.39102	3.04026	2.04687	2.71087	4.53535	4.11286	3.35954	1.72329	1.31647	1	2.72329	2.16082	1.70671	1.5482	2.68147	NA	2.03363	0.857042	2.20282	2.08586	2.91594	3.33547	2.67415	3.51287	2.03363	4.13781	2.51048	3.53652	1.87199	0.857042	4.3055	NA	3.19094	2.83813	0.0794345	2.92672	1.5009	2.43699	3.20282	3.27489
GYS2_1_13		7.62191	7.6154	7.7623	8.13588	7.0167	7.79368	8.11296	7.39216	9.08084	8.31288	8.66339	8.28095	8.13035	8.48366	8.12119	8.63265	8.11855	8.02822	7.29132	6.57415	7.51391	7.2763	6.34421	8.27919	6.54849	7.06141	6.51436	7.17011	7.48564	7.92537	8.04068	8.08996	8.56051	8.02352	7.84336	8.62894	6.72869	8.02446	8.17897	6.9343	7.33935
H2B1B_ 27_40		2.41674	2.84194	3.65362	4.07298	4.12383	5.91999	5.82715	4.74477	4.31784	4.23498	3.01017	3.50809	4.34354	3.70044	3.22336	4.93742	3.7976	3.22045	3.77193	3.65794	3.57358	3.83623	4.84288	4.77672	5.1593	3.45447	5.33547	4.16841	4.40522	3.38842	3.18497	5.83384	3.3806	4.68782	4.09226	3.06324	4.05016	2.44701	3.81511	4.06161	4.77987
H32_3_18		2.6384	2.09226	3.94804	3.88863	4.30963	5.25934	4.82763	4.70462	4.25507	3.4395	1.5667	3.47175	3.93919	3.41163	2.72741	4.16993	2.68571	3.53417	2.32736	2.98289	3.42943	3.77193	4.89138	4.05227	4.82379	2.5621	5.46252	3.62302	4.20282	3.05998	2.44701	5.23498	2.79956	4.4619	4.14244	2.75186	3.74172	2.09226	3.76793	4.13627	4.23498
IF4E_203_215		1.3489	1.48153	3.02362	1.90144	2.95507	3.53417	3.4269	2.7356	2.58949	2	NA	2.6601	2.69414	2.10497	1.28331	3.0034	0.629632	2.24936	0.811238	1.73969	2.55748	2.70253	3.35689	2.69719	3.33278	1.68147	3.88495	1.97252	2.45199	1.6644	1.84951	3.86267	2.07298	2.46684	2.41674	1.02697	2.58496	1	2.46684	2.69834	2.84194
IKBA_26_38		NA	NA	NA	NA	NA	NA	NA	NA	NA	NA	NA	NA	NA	NA	NA	NA	2.94804	NA	NA	NA	NA	NA	NA	NA	NA	NA	NA	NA	NA	NA	NA	NA	NA	NA	NA	NA	NA	NA	NA	NA	NA
IKKB_173_185_C179A		NA	NA	NA	NA	NA	NA	NA	NA	NA	NA	NA	NA	NA	NA	NA	NA	0.17897	NA	NA	NA	NA	NA	NA	NA	NA	NA	NA	NA	NA	NA	NA	NA	NA	NA	NA	NA	NA	NA	NA	NA	NA
IKKB_686_698		NA	NA	NA	NA	NA	NA	NA	NA	NA	NA	NA	NA	NA	NA	NA	NA	NA	NA	NA	NA	NA	NA	NA	NA	NA	NA	NA	NA	NA	NA	NA	NA	NA	NA	NA	NA	NA	NA	NA	NA	NA
INSR_1348_1360		NA	2.77591	NA	NA	NA	NA	2.82667	NA	NA	NA	NA	NA	3.41928	NA	NA	NA	NA	NA	3.39361	NA	NA	NA	4.58496	NA	NA	NA	NA	NA	NA	NA	2.13627	NA	NA	NA	NA	NA	NA	NA	NA	NA	NA
INSR_992_1004		NA	NA	NA	NA	2.51048	NA	2.08586	3.7559	NA	3.36219	NA	5.04934	3.28331	5.53652	NA	5.94052	6.01691	6.39426	3.29999	2.87199	4.83909	5.71191	7.40763	5.55227	3.15778	NA	7.77242	NA	NA	NA	NA	5.16993	NA	4.35023	NA	NA	4.63293	NA	6.27243	6.26254	NA
JAK1_1015_1027		3.60075	4.67403	6.75135	7.83873	8.84744	8.49653	7.10061	8.30757	7.77118	7.60817	NA	7.82679	7.29254	8.09056	NA	8.08345	8.26714	9.24636	6.67616	7.14495	9.35917	9.14769	8.35722	8.71386	9.09773	NA	9.91054	2.5009	7.60677	5.59232	6.33311	9.32876	6.82859	8.74096	9.00785	3.27208	8.98418	5.23858	9.62719	9.78077	NA
JAK2_563_577		5.11443	5.16993	7.74426	8.17953	9.67988	9.1023	7.08486	9.23917	8.56978	7.89802	4.03197	8.40353	8.15243	8.53454	NA	8.51033	8.60188	9.6332	6.92783	7.77839	9.68462	9.85557	8.62115	9.31856	10.0093	5.20134	10.0992	4.73254	8.24066	6.43793	6.82042	10.1706	7.59682	9.46895	9.76381	4.97944	9.64358	6.30481	10.4055	10.6749	4.85892
K2C6B_53_65		4.82571	5.40394	7.68901	8.38069	9.16429	8.86097	7.85151	8.99569	8.43604	7.90678	6.2636	8.24936	8.09734	8.44044	6.01859	8.71974	5.99403	7.66721	6.82547	8.1981	6.85163	8.92767	8.71198	8.768	9.13186	6.08305	9.67572	6.42848	7.65659	6.54849	7.33125	9.06284	7.4693	8.99243	9.35423	6.15739	9.69903	7.02195	9.43871	9.37492	5.48275
K2C8_425_437		NA	3.57814	3.32193	5.83384	6.227	5.40907	4.82475	6.34354	5.51108	5.90235	NA	5.94008	4.65037	6.0017	NA	6.22264	2.65146	5.30757	NA	5.59626	5.87199	6.95573	5.86079	6.31784	6.3962	2.17295	7.68624	1.89413	3.68993	4.6384	NA	6.84194	4.60747	6.44075	6.17859	NA	7.46005	1.6384	7.48852	7.32023	NA
K6PL_766_778		5.65686	5.56267	5.22773	5.30825	5.23858	5.9983	6.11718	6.223	5.83384	6.22227	5.51168	5.64983	6.46036	6.15968	5.7202	7.06426	6.32431	6.165	6.48245	5.02279	5.57985	5.48761	5.3529	6.31082	6.20282	4.47298	5.72174	5.116	5.00764	4.93475	5.89184	5.533	5.60019	5.90371	5.74933	5.69099	5.61471	5.41419	5.41801	4.63402	5.40329
KAP2_92_104		7.62936	7.36929	6.13317	7.25472	6.13704	7.30188	7.99018	6.77093	7.88667	7.4765	7.17427	6.5033	7.70122	7.6459	7.13627	8.62612	7.55401	7.65065	7.44404	6.41003	5.93252	6.56411	6.5482	8.07139	7.35556	7.07621	6.91119	7.35023	6.55459	6.61276	7.98181	7.17445	7.18871	7.21037	6.9078	7.57443	6.5006	6.59935	6.19763	6.13394	7.56037
KAP3_107_119		9.24308	8.43636	8.59991	9.02796	8.35115	8.54638	8.93386	8.44685	9.15573	9.23759	8.67383	8.599	9.45308	9.67938	8.7147	10.091	9.10254	9.36719	9.23714	8.36698	7.97339	8.36128	8.72477	9.72067	9.06187	7.30963	8.94417	8.48313	7.65308	7.98557	9.51339	8.36533	9.30167	9.29432	8.80303	8.67076	8.17653	8.17408	7.98697	8.1321	9.056
KAPCG_192_206		2.44701	3.4619	3.61193	3.08906	3.63621	5.1902	4.58836	4.1018	3.64929	3.52711	3.43447	4.26218	3.92492	3.89961	3.4693	4.44825	3.08906	3.4269	2.80735	2.58949	4.0303	3.58949	3.88863	3.76719	4.83241	3.74781	4.89047	4.0665	4.25079	3.61193	3.29167	4.25222	2.52001	3.91594	4.3529	3.8923	4.08906	3.3489	3.67722	3.82667	4.20134
KCC2G_278_289		9.23394	9.37541	9.01418	9.21249	8.66761	8.91565	9.26683	9.84706	8.85416	9.18553	9.92246	9.36397	9.45234	9.49898	9.92764	9.42875	9.19555	8.97377	9.60859	7.89333	9.49102	7.70462	8.97739	9.70787	7.85316	10.244	9.06939	9.89653	10.1654	10.3344	10.4485	10.2008	9.27718	8.76118	8.39053	9.99891	10.1195	9.75151	9.89602	9.28518	9.70361
KCNA1_438_450		3.38842	2.43699	2.67296	3.37011	3.00679	2.84194	3.17295	2	3.51525	5.21019	2.87941	2.26076	5.43258	4.89779	3.1669	6.51882	4.51763	4.80053	5.51704	2.77591	0.0794345	3.40394	3.89413	5.16079	5.28749	0.104969	2.67296	2.07298	NA	1.79564	5.1902	1.28331	3.67722	4.20134	3.54588	2.16082	2.85328	0.520007	1.55748	2.14244	4.17747
KCNA2_442_454		4.34622	4.87571	4.02864	4.71709	4.30963	5.97987	6.20319	5.76092	4.89322	6.01397	4.39232	4.77093	5.86874	5.71191	4.93475	6.92672	5.51644	5.35954	6.59401	2.55748	4.2861	3.84951	5.33547	5.97215	5.84715	3.90326	4.96208	4.44701	5.02446	4.16841	5.57014	5.3489	5.13161	5.1105	4.91864	5.11679	4.80735	4.15166	4.39749	4.01355	5.13239
KCNA3_461_473		3.32736	3.11443	3.12383	3.10497	2.9445	3.01691	3.15166	2.77591	2.52001	4.96644	2.60747	3.39102	4.84288	4.88218	3.1207	6.21899	4.21313	4.29583	5.90598	2.29445	2.6384	2.82283	4.81994	4.73505	4.68676	1.39102	3.15166	2.73969	1.80346	2.05998	4.42056	2.22628	4.26076	4.40779	3.35156	2.57129	3.74579	1.86454	3.07943	2.17295	3.55285
KCNA6_504_516		10.265	9.71907	10.3055	10.3748	10.3594	9.50697	9.29319	9.91999	10.0891	11.0487	9.16206	10.3764	11.0434	11.6408	9.53718	11.4914	10.4546	10.9639	10.348	9.55921	9.19912	10.0714	9.90255	11.2782	10.941	8.26076	10.6224	9.04393	8.40771	8.68709	11.0241	9.19355	11.0676	10.9958	10.8333	8.82721	9.82616	8.83331	9.20309	9.29228	9.7863
KCNB1_489_501		1.47175	0.359542	2.14244	0.795641	1.84194	3.09863	2.88679	1.92313	1.47175	0.647119	0.611929	2.49125	2.19094	1.28331	1.89413	2.69414	NA	0.0534392	NA	0.611929	1.67296	1.4619	2.35423	1.28044	2.39102	1.45199	2.67722	1.24936	1.0665	1.76393	NA	2.64712	1.0665	2.71087	1.5482	0.986325	2.57129	1.85704	2.2777	1.07943	1.98633
KIF11_919_931		NA	NA	NA	NA	NA	1.61193	3.08906	2.58042	NA	NA	NA	0.886789	0.763933	NA	NA	NA	2.11757	NA	0.538866	NA	NA	NA	NA	NA	NA	NA	NA	NA	NA	NA	0.249359	NA	NA	0.57586	NA	0.594008	1.35954	1.17897	NA	NA	NA
KIF2C_105_118_S106G		6.34722	7.19299	6.85634	7.53432	7.20688	7.78173	8.26997	7.84821	7.43777	8.29184	7.27278	7.55169	8.03166	8.52748	7.19652	8.88621	7.46206	7.36797	7.87617	6.71399	7.29981	7.28226	7.46082	8.64799	7.70292	6.23136	7.24542	7.05569	6.60887	6.88357	8.02634	7.44138	7.76005	8.15863	7.5851	7.38175	7.20429	6.68227	6.96753	6.37766	7.4742
KPB1_1011_1023		8.31117	7.49034	8.31254	8.6004	8.49887	7.91312	7.21807	7.54675	8.06233	9.15544	6.85469	8.50989	9.32197	9.74883	7.48928	10.009	8.49268	8.91656	8.4781	8.007	7.08345	8.66373	8.08616	9.55023	9.30967	5.55517	8.52015	7.02571	6.29549	6.28575	9.35077	7.73074	9.05421	9.22213	8.94174	6.32736	7.80796	5.37864	7.165	6.98783	7.65308
KPCB_19_31_A25S		4.26926	3.64277	5.21019	5.74172	5.56613	7.08165	6.70462	6.36186	6.04975	5.63512	4.06487	5.94229	5.98761	5.71606	4.33817	6.1801	4.94362	5.10101	6.14283	4.68147	4.81221	4.80346	6.48366	5.82817	5.96469	4.11914	6.31989	4.70671	5.31031	4.36616	4.28749	6.80614	6.06731	6.25436	5.90417	3.8305	5.25721	3.90689	5.32329	5.3529	5.32939
KPCB_626_639		1.3806	2.12383	1.6384	1.74781	2.3055	2.74375	2.97944	3.02027	1.3806	2.5009	2.07298	2.76393	2.81511	2.51048	1.01355	2.442	1.97252	1.93029	1.72329	0.380604	1.99318	NA	2.54354	1.82475	1.5009	1.37011	2.59401	1.70671	1.64712	1.67296	1.62081	2.60747	2.16082	2.86079	2.55285	1.84194	3.19689	2.5009	1.22628	0.857042	2.2777
KS6A1_374_386		3.90689	3.26926	4.61859	4.17144	4.92761	5.87339	5.05753	4.44451	5.11679	3.94627	4.41801	5.07702	4.54588	4.62743	3.65362	4.42563	3.37799	3.95858	3.16386	4.18197	4.06324	4.59626	4.54238	3.80783	3.75186	3.63621	4.79368	3.59175	3.66868	4.26218	3.7356	4.67616	3.74579	3.8664	4.68041	4.25365	4.5482	3.92672	4.55748	4.62853	4.36219
KSYK_518_530		NA	3.41419	4.23353	6.41578	6.70983	6.06568	5.30137	6.21679	6.16879	6.3711	NA	6.55488	6.20429	7.13355	NA	6.6384	4.94715	6.91796	3.09545	5.04109	6.55517	6.9028	7.34103	7.27208	7.25436	NA	8.40466	NA	5.91458	3.43699	4.18347	7.32244	4.83146	6.63046	7.26573	NA	7.75211	NA	7.71968	7.66359	NA
LAT_194_206		NA	NA	4.7927	6.76719	6.49548	6.53711	4.4619	6.51971	6.32601	6.29063	NA	6.96948	5.94096	7.434	NA	7.28453	7.27085	8.12588	6.15701	6.03363	7.82882	7.29895	8.44365	7.92917	7.86255	NA	8.82721	NA	6.44513	NA	NA	7.85997	5.68306	7.33834	7.85728	NA	7.40233	NA	7.47864	8.81015	NA
LAT_249_261		5.44388	5.85187	7.82343	8.83319	9.22555	8.90524	8.38647	9.01149	8.73803	8.6442	NA	9.02378	8.41155	9.23583	NA	9.43812	9.15987	10.0423	7.60468	7.93808	9.86135	9.60205	10.2575	9.74287	9.72474	3.7559	11.0999	5.70096	8.71178	6.73816	7.36451	9.89716	8.15013	9.34262	9.71331	4.93653	9.68114	6.18459	10.0754	10.567	NA
LCK_387_399		5.92223	4.70044	7.45943	8.2089	9.16306	8.88966	7.44012	8.81741	8.61256	8.1508	4.23208	8.132	7.93586	8.43439	NA	8.51607	8.6154	9.42828	6.83528	8.06578	10.1604	9.4853	8.65268	8.90144	9.56249	0.930291	10.2268	4.22045	8.45765	6.56957	6.53359	9.86908	7.67389	9.12977	9.42064	4.41801	9.47114	6.14013	9.87119	10.2567	NA
LIPS_944_956		8.70632	8.15453	8.0166	8.25605	7.97263	7.86932	8.36136	8.26979	8.37496	9.48458	8.06781	8.165	9.69036	9.41586	8.47742	10.1853	9.32112	9.7058	9.61367	7.39814	7.50465	8.10517	8.17643	9.57233	8.54507	6.36153	7.80346	7.3134	6.68041	7.12207	9.46545	7.54631	8.8816	8.60258	8.41968	7.97933	7.94063	7.15013	7.17822	7.21258	8.23461
LMNA_192_204		NA	NA	NA	NA	NA	NA	NA	NA	NA	NA	NA	NA	NA	NA	NA	NA	NA	NA	NA	NA	NA	NA	NA	NA	NA	NA	NA	NA	NA	NA	NA	NA	NA	NA	NA	NA	NA	NA	NA	NA	NA
LMNB1_16_28		NA	3.31374	2.78383	1.76393	1.84951	3.55748	3.41928	2.21459	2.13627	2.79172	1.52001	4.10971	1.73969	1.49125	2.9445	6.64576	1.72329	3.5009	0.779874	NA	1.52947	2.71502	2.35954	0.942422	5.18272	0.421827	6.10497	NA	1.0665	1.86454	2.12383	1.64712	1.39102	2.74375	3.08586	1.48153	1.93742	0.17897	2.85328	NA	0.421827
MARCS_152_164		2.51048	2.79172	3.6384	2.9087	4.00848	5.37143	5.34287	4.14244	3.4495	2.20282	2.39102	3.48883	3.603	2.96208	2.96208	4.0253	2.48153	2.71916	2.03363	3.45199	3.46437	3.31374	4.04026	3.24252	4.35822	2.99659	4.98116	3.6384	4.43447	3.19689	2.52474	4.99489	2.603	3.76793	3.42943	2.62523	2.90144	2.51048	3.3806	3.65578	3.83813
MARCS_160_172		2.17295	2.4619	3.4495	2.84573	4.04192	5.1631	4.533	3.89413	3.28889	3.01355	2.33817	3.77392	3.57586	3.49125	3.0034	4.24219	2.53417	3.28331	2.35954	3.40907	3.83623	3.52238	3.99318	3.35675	4.53769	2.75992	4.70149	3.34086	4.0051	2.51525	2.73151	4.64603	2.97944	3.83623	3.92134	2.40651	3.23498	2.19689	3.69625	3.77193	3.76993
MBP_198_210		3.81511	4.65902	6.69939	7.6601	8.08516	7.55009	6.43573	7.82487	7.58099	6.92895	4.59175	7.13897	7.0481	7.61998	3.73765	7.48473	NA	6.0665	5.39297	6.88633	5.14475	7.84205	7.69414	7.97187	8.08205	4.9383	8.64454	4.91594	6.57215	5.68782	6.10774	7.93063	6.46437	8.06192	8.45284	5.35822	8.6275	5.71606	8.11364	8.12363	2.5057
MBP_222_234		3.13317	2.73969	3.95683	3.10813	4.27208	5.43132	4.76493	4.11443	4.22045	3.78975	3.21752	4.40651	4.21899	4.21019	3.71087	5.14475	3.04687	3.44451	2.49608	3.35689	4.37668	4.2565	4.04851	3.97234	4.61638	3.03363	4.76193	3.29445	4.15625	3.32193	3.26926	4.8209	3.06324	4.30963	4.7569	3.64929	3.8209	2.68993	4.30413	3.76193	4.10971
MBP_259_271		2.35954	4.04522	NA	1.92313	3.5621	4.32601	4.80249	4.64712	4.35556	4.08586	NA	3.83432	3.9498	4.46807	NA	2.8831	NA	NA	3.85516	NA	NA	5.15549	5.78531	4.83623	2.29999	NA	5.59062	NA	3.49849	3.3489	2.42183	4.72329	2.35954	3.51048	NA	2.68993	3.33817	3.13936	5.21972	4.06974	0.944505
MBP_263_275		NA	3.65578	NA	NA	NA	3.52474	NA	NA	NA	NA	NA	NA	NA	1.35954	NA	3.55517	NA	NA	2.35423	1.5009	NA	4.25507	4.78679	1.3055	4.88033	NA	1.3806	NA	NA	NA	NA	NA	NA	NA	NA	NA	NA	NA	1.79564	NA	NA
MET_1227_1239		4.59175	5.26431	7.28854	7.86278	9.01286	8.65241	7.05323	8.7685	7.94726	7.44419	5.01355	8.09893	7.88264	8.2573	4.87941	8.45866	7.70996	8.74756	6.74984	7.56555	8.69329	9.20309	8.57572	8.75608	9.06034	4.90598	9.71194	5.44638	7.72792	6.11325	6.71425	9.18413	7.12773	8.66218	9.16087	5.35023	8.91678	5.98804	9.50802	9.74582	4.88403
MK01_180_192		5.59175	2.31647	6.18047	6.86126	7.77677	7.13317	5.99531	7.52253	6.88195	6.78531	4.8305	6.81584	6.86967	7.02341	4.9612	7.39717	5.61304	6.55604	5.62908	6.60579	6.05753	7.51019	7.59105	7.54456	7.98084	4.91413	8.48054	5.28331	6.1801	4.5069	5.8987	7.45323	5.93919	7.4373	7.74794	4.3793	7.8657	5.55748	7.86745	7.38988	4.19986
MK01_198_210		NA	NA	NA	NA	NA	NA	NA	NA	NA	NA	NA	NA	NA	NA	NA	NA	NA	NA	NA	NA	NA	NA	NA	NA	NA	NA	NA	NA	NA	NA	NA	NA	NA	NA	NA	NA	NA	NA	NA	NA	NA
MK07_211_223		3.93029	4.77093	5.44576	6.27032	7.34304	7.19466	4.60412	7.29601	6.39167	6.07742	2.01355	7.1099	6.37962	6.85681	2.41163	6.88771	6.57529	7.23389	5.29583	6.3881	7.578	7.74299	7.43227	7.30033	7.61762	3.37537	8.43557	2.68147	6.56095	3.81124	5.56613	7.82439	5.89138	7.05549	7.23027	3.63621	7.34756	4.59401	7.88472	8.31014	3.64494
MK10_214_226		0.557482	NA	NA	NA	NA	NA	NA	NA	NA	NA	NA	NA	NA	NA	NA	NA	0.681471	NA	NA	NA	0.202817	NA	NA	0.401363	NA	NA	NA	NA	NA	0.401363	NA	NA	NA	NA	NA	NA	NA	NA	NA	NA	NA
MK10_216_228		5.90644	5.55748	7.09664	7.58411	8.36665	8.12148	6.78433	8.52319	7.53916	7.28958	5.43006	7.19986	7.60426	7.60537	5.94362	7.9266	5.60691	7.29202	6.63457	7.47894	7.20798	8.41003	8.24299	7.85786	8.49314	5.36021	8.72805	5.87987	6.39199	5.14013	6.59626	7.98665	6.78507	7.97922	8.64787	5.74274	8.81178	6.1105	8.79558	8.90081	4.40136
MK12_178_190		NA	5.35156	NA	5.5844	5.43195	5.15854	5.94318	5.6547	4.79466	5.86407	2.81124	5.81269	5.74629	6.12851	4.18945	6.09903	6.09863	6.59062	5.64222	6.01312	7.25275	6.48306	6.41259	6.52267	6.36351	1.89413	7.72792	5.09863	5.25579	5.48761	3.90326	7.17257	5.02279	5.8831	5.65632	3.18197	6.52001	4.66868	6.88103	6.60998	2.74781
MK14_173_185		NA	NA	NA	NA	NA	NA	NA	NA	NA	NA	NA	NA	NA	0.316474	NA	NA	2.65146	2.96208	NA	NA	5.07217	NA	4.72535	2.07298	NA	NA	5.88218	NA	NA	NA	NA	5.48153	NA	NA	NA	NA	3.76993	NA	NA	4.9612	NA
MP2K1_281_293		NA	NA	NA	NA	NA	NA	NA	NA	NA	NA	NA	NA	NA	NA	NA	NA	NA	NA	NA	NA	NA	NA	NA	NA	NA	NA	NA	NA	NA	NA	NA	NA	NA	NA	NA	NA	NA	NA	NA	NA	NA
MP2K1_287_299		2.95507	2.99659	3.94804	3.96731	4.37668	5.51406	5.64059	4.65362	5.14783	3.74172	3.58949	4.62081	4.29167	3.94096	3.72946	4.47175	3.06974	3.37799	2.84194	3.62743	4.16386	4.32465	4.04687	4.04486	4.39491	3.21166	5.01607	3.57586	4.62963	4.02195	3.26926	5.74832	3.05344	4.49487	4.63183	4.10339	3.91774	3.52238	4.66868	3.82475	4.17144
MPH6_140_152		NA	NA	NA	NA	NA	NA	NA	NA	NA	NA	NA	NA	NA	NA	NA	NA	NA	NA	NA	NA	NA	NA	NA	NA	NA	NA	NA	NA	NA	NA	NA	NA	NA	NA	NA	NA	NA	NA	NA	NA	NA
MPIP1_172_184		2.36484	3.25792	4.52474	4.58949	4.76493	6.26147	6.15243	5.49427	5.19466	5.06974	4.81608	5.51644	5.0303	4.76092	3.68993	5.42816	3.65794	4.01691	3.84951	4.17596	4.70567	4.84194	4.94715	4.37903	4.50809	3.13627	4.88955	3.72741	4.25934	3.53417	3.47175	5.22264	4.10339	5.16765	5.28331	4.76092	4.26643	4.64059	5.42626	3.92672	4.3529
MPIP3_208_220		0.17897	1.42183	1.24936	2.1669	2.76393	2.47665	2.93742	2.41674	1	1.87941	0.944505	1.91594	2.37011	1.67296	0.763933	2.6601	1.07943	1.65578	1.73969	1.05344	1.84194	1.6384	2.3489	2.58777	2.48153	NA	2.40136	0.202817	1.80346	0.594008	1.19094	2.62963	1.59401	2.86827	1.23786	1.59401	3.13317	0.202817	2.20872	0.538866	1.86454
MYBB_513_525		0.338169	NA	NA	NA	NA	NA	NA	NA	NA	NA	NA	NA	NA	NA	NA	NA	1.87199	NA	NA	NA	NA	NA	NA	NA	NA	NA	NA	NA	NA	NA	NA	NA	NA	NA	NA	NA	NA	NA	NA	NA	NA
MYC_51_63		NA	NA	NA	NA	NA	NA	NA	NA	NA	NA	NA	NA	NA	NA	NA	NA	NA	NA	NA	NA	NA	NA	NA	NA	NA	NA	NA	NA	NA	NA	NA	NA	NA	NA	NA	NA	NA	NA	NA	NA	NA
MYPC3_268_280		9.16457	8.62929	9.28143	9.43754	9.26798	8.66882	8.29167	8.78124	9.06248	10.0628	8.3169	9.45874	10.1371	10.6222	8.56555	10.6615	9.44685	9.94257	9.52093	8.61492	8.22664	9.16044	8.72991	10.2692	9.82915	6.73994	9.22008	7.96131	7.02905	7.41753	10.0865	8.14032	10.0275	9.91954	9.76715	7.91706	8.44349	7.52223	8.17361	7.92951	8.6384
NCF1_296_308		8.49706	7.88345	8.88109	8.94627	8.98159	8.54303	8.3945	8.39369	8.58928	9.52652	7.19578	9.21976	9.65956	10.368	7.72316	10.0133	8.83569	9.47967	9.54675	7.38175	7.31579	8.28121	8.8979	9.9405	9.32537	6.32431	8.86565	7.42816	7.11207	6.82691	8.99329	7.76631	10.1474	9.848	9.60394	6.76268	7.97068	6.52415	7.37537	7.5514	7.95858
NCF1_313_325		5.78136	5.14398	6.67429	7.04892	7.63553	7.48321	6.5569	7.87987	7.18216	6.40586	5.75135	6.72381	7.12519	7.02634	5.652	7.2861	2.27208	5.11914	6.2515	7.17653	5.46868	7.70619	8.07429	6.96513	8.20927	5.62081	7.84158	5.63786	6.43856	5.72946	6.36252	7.59556	5.90553	7.31664	8.21313	5.71968	7.70749	5.65146	7.56512	7.87408	5.34153
NCF1_321_333		7.62191	6.5075	7.30378	7.47527	7.17106	6.72715	6.45788	6.60914	7.33311	8.47848	6.60942	7.33278	8.6253	8.94047	6.9736	9.33859	7.99489	8.63874	8.41411	6.78679	5.94185	7.23045	7.66158	8.6766	8.17963	5.06406	7.19671	5.98547	4.76694	5.36087	8.55734	6.00721	8.25917	7.83909	7.77205	6.22118	6.92649	5.30413	6.09345	6.25721	7.22409
NEK2_172_184		2.91954	3.30825	3.75791	3.15472	3.85516	5.32601	4.19838	4.21019	4.14398	4.0303	4.0017	4.1669	4.10813	4.02362	3.40136	4.41674	3.01355	3.48883	2.70671	2.84573	3.60075	3.82859	3.61859	3.71882	4.45695	3.69834	4.52119	3.64277	3.55285	3.41419	3.1669	4.3489	3.17596	3.78778	4.42943	3.97252	3.68571	3.40136	4.08426	3.94274	3.94096
NEK3_158_170		0.915936	2.55748	3.11757	2.45199	3.73969	5.11286	4.07943	3.38322	2.79564	2.5057	3.07621	3.65362	3.10497	3.64929	2.34354	3.89413	2.24936	2.52001	2.13627	2.84951	2.52001	3	3.12383	2.93922	3.99489	4.07298	4.34622	3.8664	3.44701	2.48153	2.18497	4.06161	1.88679	3.28889	3.569	3.0034	4.10971	2.97944	2.69414	4.16386	4.07298
NFKB1_330_342		8.05702	7.1382	7.19001	7.66023	6.89344	7.34438	7.90814	7.97577	7.53123	8.13268	8.05046	7.70645	8.46028	8.16765	7.83277	8.77646	8.13307	8.00255	8.52991	6.47787	7.23534	6.81075	6.98224	8.0106	7.1018	7.15549	6.77217	6.9762	7.26272	7.50854	8.29852	7.3175	7.46314	7.571	7.3348	8.11335	7.87536	7.77417	7.84632	6.74426	7.43195
NMDZ1_890_902		6.23425	6.52267	6.39523	6.71373	6.66279	7.51659	7.84371	7.44435	6.85728	7.31014	5.89047	6.6952	7.4153	7.12344	6.52888	8.06263	7.39037	7.40891	7.5926	5.48397	6.14475	5.79319	7.67775	7.42795	7.58836	5.30688	6.90984	5.88633	6.05957	5.30894	6.64277	7.11992	7.22991	7.27472	6.94296	6.16652	6.1612	5.73663	6.02111	5.91503	6.32634
NOS3_1171_1183		6.70096	6.02488	5.46991	6.2429	5.88725	6.8514	6.79221	6.55661	6.5844	7.0415	6.3529	6.56814	6.93118	6.99382	6.28261	7.82283	6.86243	6.40875	8.20549	4.56325	6.17219	5.26785	6.27525	6.94811	5.99318	5.42879	5.77043	5.79662	6.09226	6.11325	6.74781	6.28505	7.09226	6.46807	6.21166	6.60272	6.11443	5.68147	6.70905	5.5021	6.0518
NPT2A_501_513		3.76993	3.79172	3.10497	4.46067	5.66975	5.77938	5.46807	5.91548	NA	5.12461	4.36087	1.98633	4.68147	5.09465	4.4619	5.11443	NA	1.40136	4.41419	5.65578	NA	5.72792	6.33446	4.82859	6.8764	4.38582	6.05917	3.82859	NA	NA	1.78778	5.68729	3.82859	5.76593	6.11128	2.86079	6.41674	0.594008	4.56325	5.33007	NA
NR4A1_344_356		2.15472	1.9087	3.3489	2.8305	4.02027	5.30619	5.04522	4.01523	3.41674	2.11757	1.80346	3.58949	2.96208	2.97944	2.3489	4.09704	2.25507	2.67296	1.29445	3.01017	3.2861	3.02697	4.16234	3.63412	4.07782	2.62081	4.93475	3.46437	4.11757	2.64277	2.42183	4.89047	1.97252	4.07136	3.67296	2.33278	3.41419	1.69834	3.37537	3.70879	3.78975
NTRK1_489_501		NA	3.1669	NA	NA	NA	NA	NA	NA	NA	NA	NA	NA	NA	1.20282	NA	NA	NA	NA	NA	NA	NA	NA	NA	NA	NA	NA	NA	NA	NA	3.34086	NA	NA	NA	NA	NA	NA	NA	NA	NA	NA	NA
NTRK2_509_521		NA	NA	NA	NA	NA	NA	NA	NA	NA	NA	NA	NA	NA	NA	NA	NA	NA	NA	NA	NA	NA	NA	NA	NA	NA	NA	NA	NA	NA	2.13006	NA	NA	NA	NA	NA	NA	NA	NA	NA	NA	NA
NTRK2_696_708		6.80517	5.72792	7.73548	8.3669	9.37011	9.07913	8.03871	9.21336	8.56512	8.06792	5.93074	8.62392	8.49533	8.76205	6.46221	8.87007	7.71113	8.83014	7.32312	7.7229	8.70521	9.57097	9.08771	8.97051	9.38639	6.10655	9.92512	6.58298	8.13326	7.33514	7.61082	9.37917	7.57486	9.16438	9.51752	6.16538	9.28649	6.70645	9.78677	10.1976	6.3134
NTRK3_824_836		0.986325	0.442005	1.442	NA	0.0534392	NA	0.795641	1.3489	NA	1	NA	NA	NA	NA	NA	NA	NA	NA	NA	NA	0.17897	NA	2.0665	0.325034	NA	0.0534392	1.26076	0.520007	0.359542	NA	0.857042	1.42183	1.27208	NA	NA	0.359542	1.04026	NA	1.29445	NA	1.15472
ODBA_340_352		NA	NA	NA	5.17521	5.72226	2.52947	NA	4.82954	NA	4.99489	NA	5.7769	NA	6.48731	NA	6.29791	6.94119	7.73663	NA	NA	7.50045	6.88771	7.36945	6.79049	6.19169	NA	8.59647	NA	2.64277	NA	NA	6.68412	1.93742	6.08866	5.7356	NA	6.9983	NA	7.39749	7.69716	NA
ODPAT_291_303		NA	2.86079	NA	NA	NA	NA	NA	NA	NA	NA	NA	NA	NA	NA	NA	NA	NA	NA	NA	NA	NA	NA	2.58949	NA	NA	NA	4.61415	NA	NA	NA	NA	2.6644	NA	NA	NA	NA	NA	NA	2.09226	NA	NA
P53_12_24		6.116	6.01733	5.46745	6.01481	5.45509	5.72329	6.72535	7.30636	5.77888	5.9343	7.14994	6.38484	6.38158	6.37635	7.02216	6.34455	6.56123	5.20945	7.14264	5.29583	7.04645	4.99489	5.33951	6.07415	3.46684	6.83122	5.22118	6.10378	7.13685	7.75627	7.43667	7.14129	5.4269	5.58383	5.00594	7.05262	7.42071	7.66507	7.49864	5.51763	6.23208
P53_308_323		2.40651	0.698344	2.71087	2.26643	3.03363	1.49125	2.11128	2.48153	2.55748	2.57129	0.557482	2.59851	3.21752	2.62963	0.0794345	3.5621	2.23786	2.77193	2.68147	1.45199	2.07298	2.17295	4.116	3.27851	3.7559	NA	4.15319	1.53887	2.11757	1.85704	2.57129	3.61638	2.43699	3.28051	2.41163	0.826668	2.07943	0.930291	2.22628	2.52947	2.78383
P85A_600_612		8.26263	6.62467	9.54044	9.99018	11.3438	10.9645	9.51525	10.6666	9.85766	9.59436	5.55575	10.0437	9.77789	9.91201	NA	10.2649	10.3469	11.266	9.04872	9.19967	11.3816	11.8166	10.1925	10.5307	11.5949	5.88817	11.9403	6.67483	10.1743	7.37913	8.63389	11.1984	9.41526	10.8324	11.1812	6.21056	10.9618	7.78136	12.2081	12.2679	6.34354
PAXI_111_123		9.43746	7.30257	10.3254	10.5684	11.5939	11.2726	10.439	11.2985	10.7737	10.6041	7.70018	10.7317	10.6283	10.8565	6.94185	11.0952	10.8363	11.502	9.89719	10.2517	11.7819	12.136	10.8853	11.4793	11.7214	7.68333	12.5599	8.33825	10.917	9.08135	9.66433	12.0546	10.4277	11.2707	11.7427	8.17011	11.7674	8.97987	12.6715	12.3936	7.85728
PAXI_24_36		8.1288	6.36186	9.18894	9.71907	10.6774	10.3251	9.50094	10.5459	9.90952	9.51889	6.57814	9.76365	9.63186	9.90975	5.98847	10.2872	9.95643	10.8873	8.69401	9.5861	11.1366	11.1369	10.0086	10.4693	10.9458	6.47052	11.665	7.37979	9.79537	8.19271	8.51644	11.1944	9.23647	10.5068	10.7465	6.78975	10.8715	8.11178	11.6152	11.8543	6.39167
PDE5A_95_107		1.76393	0.972519	1.87941	2.34354	1.52947	NA	NA	1.62081	NA	4.41928	1.3489	NA	3.72741	4.46684	1.4619	4.23063	2.37011	2.51048	4.79368	NA	NA	NA	2.10497	3.66209	2.36484	NA	NA	0.763933	NA	1.29445	2.22045	NA	3.70879	2.71087	NA	1.5482	3.86267	0.557482	1.77987	NA	2.33278
PDPK1_27_39		NA	NA	NA	NA	NA	NA	NA	NA	NA	NA	NA	NA	NA	NA	NA	NA	NA	NA	NA	NA	NA	NA	NA	NA	NA	0.130061	NA	NA	NA	NA	1.15472	NA	NA	NA	NA	NA	2.71087	NA	NA	NA	NA
PDPK1_2_14		7.30653	6.59034	9.00478	9.78784	10.0417	9.54697	9.1435	9.81194	9.73863	9.5921	7.02947	9.87307	9.36182	10.1454	6.13045	10.0331	8.26741	9.72599	7.81596	8.92867	9.60219	10.2157	9.65044	10.4308	10.2707	7.66748	11.2985	7.83825	9.52282	8.21459	8.7842	10.7216	9.28793	10.236	10.3944	7.67056	10.995	8.25659	10.8809	10.8801	6.44326
PDPK1_369_381		6.81027	6.42753	7.90814	8.612	9.59492	9.17526	8.37701	9.26895	8.74096	8.42769	5.0303	8.69132	8.43431	8.68571	1.37011	8.7995	8.88305	9.30395	7.5042	7.95431	10.1528	9.53252	8.57543	9.00727	9.57964	5.68359	10.2441	6.18347	8.74807	7.23606	7.04088	9.62502	7.8581	9.35722	9.43549	5.49789	9.68534	6.37668	10.2122	9.98453	5.11364
PECA1_706_718		7.7301	6.44263	9.50064	10.2018	11.0646	10.5624	9.46102	10.7649	10.4395	10.0067	7.17068	10.265	9.90607	10.3705	6.34354	10.448	9.0017	10.3759	8.76412	9.58556	10.563	11.4317	10.2344	10.8295	11.228	7.38842	11.7778	7.57443	10.1931	8.51421	8.99382	11.2385	9.70511	10.8018	11.2137	7.61887	11.4866	8.40185	11.7985	11.8819	6.9723
PERI_458_470		NA	NA	NA	NA	NA	NA	NA	NA	NA	NA	NA	NA	NA	NA	NA	NA	NA	NA	NA	NA	NA	NA	NA	NA	NA	NA	NA	NA	NA	NA	NA	NA	NA	NA	NA	NA	NA	NA	NA	NA	NA
PGFRB_1002_1014		NA	NA	5.71035	6.98525	7.72484	7.3734	6.62936	7.68743	6.97922	7.55125	NA	7.49049	6.81197	8.08265	NA	8.1161	6.802	8.37052	NA	6.79589	8.3337	8.308	8.03436	8.45036	8.18861	NA	9.65328	3.5033	6.88403	5.50809	5.06406	8.85028	6.81897	7.96459	7.95529	NA	8.60061	4.12227	8.98402	9.03861	NA
PGFRB_1014_1028		5.13472	4.40265	7.29947	8.56195	9.09216	8.69217	6.76669	8.67522	8.38924	8.68769	NA	8.5045	7.77653	8.89442	NA	8.96872	8.87536	9.7025	7.89058	8.186	9.7782	9.50727	9.819	9.29856	9.62129	NA	10.4348	NA	8.20346	5.29028	6.7292	9.35672	7.87883	9.45183	9.26573	NA	9.53326	6.79711	9.49717	10.5141	NA
PGFRB_572_584		8.41259	6.88748	9.41175	10.0257	11.2456	10.7937	9.89299	10.4114	9.89773	9.80017	6.39491	10.1441	9.61603	10.2376	5.61804	10.5313	10.0862	11.0041	9.18333	9.56231	11.4076	11.5736	10.1833	10.8137	11.1506	6.66601	12.1717	7.8305	9.94817	8.64685	8.57322	11.3582	9.63467	10.6618	11.0429	6.82307	10.9349	8.02488	12.0782	11.6814	6.5569
PGFRB_709_721		3.0665	4.14398	7.03674	8.03654	8.53182	8.08335	7.27489	8.19633	7.87906	7.70292	4.01859	8.27111	7.7319	8.38582	1.10497	8.4914	6.3529	8.46044	4.67509	7.47145	7.83909	8.76831	8.31844	8.71224	8.65295	5.38972	9.77124	4.96469	7.53417	6.18197	6.7041	9.19559	7.4169	8.45494	8.70449	4.67509	9.25083	6.23281	9.24286	9.29458	NA
PGFRB_768_780		0.715023	0.886789	5.78433	6.83217	8.01891	7.64277	6.30171	7.82463	6.92649	6.56871	NA	7.1993	6.90235	7.38761	NA	7.6197	6.80614	8.0415	4.76593	6.63183	7.83253	8.46891	7.7007	7.72522	8.14764	NA	8.84886	4.18646	6.77466	5.45757	5.38777	8.58758	5.56152	7.34187	7.86967	1.11757	8.00933	3.10497	8.63738	9.03171	NA
PGFRB_771_783		NA	1.87941	4.74984	6.40394	7.57	7.29566	6.25543	7.66614	6.17859	6.36252	NA	6.65983	6.41099	7.30223	NA	7.39652	6.09823	8.4431	4.06487	6.37832	7.67762	8.33547	7.57957	7.4406	8.17577	NA	8.44114	NA	6.571	4.0034	4.33142	8.02634	5.66922	7.28889	7.82126	NA	7.71593	0.857042	8.52371	9.10448	NA
PLCG1_1246_1258		NA	NA	NA	NA	NA	NA	NA	NA	NA	NA	NA	NA	NA	NA	NA	NA	NA	NA	NA	NA	NA	NA	NA	NA	NA	NA	1.01355	NA	NA	NA	NA	NA	NA	NA	NA	NA	NA	NA	NA	NA	NA
PLCG1_764_776		9.4535	8.1352	10.6738	11.0228	12.2108	11.9283	10.8185	12.0584	11.3021	10.9778	8.0669	11.2168	10.9728	11.1912	7.32023	11.5574	11.571	12.4371	9.84753	10.7019	12.8823	12.6001	11.498	11.7964	12.4768	8.08195	12.8467	8.98777	11.2417	9.57032	10.0649	12.7262	10.561	11.8727	12.3119	8.49729	12.3015	9.21377	13.1261	13.3807	8.18534
PLCG1_776_788		NA	NA	NA	NA	NA	NA	NA	NA	NA	NA	NA	NA	NA	NA	NA	NA	NA	NA	NA	NA	NA	NA	NA	NA	NA	NA	3.97598	NA	NA	NA	NA	NA	NA	NA	NA	NA	NA	NA	NA	NA	NA
PLEK_106_118		5.02027	5.67029	5.78679	5.76393	6.09744	6.86874	6.73509	7.1103	6.06893	6.62385	4.52238	6.11089	6.2006	6.67243	4.82571	6.88033	5.96339	5.569	6.86594	4.47909	4.8561	4.88126	6.02069	6.32809	6.48609	4.6952	6.81535	5.56152	6.21825	4.98375	5.0754	6.13549	6.66975	6.63046	6.59203	5.17521	5.27981	5.06893	5.00085	5.06568	5.15625
PLM_76_88		4.72123	5.22482	5.80978	6.22081	5.82906	5.70931	5.52297	6.4161	5.40265	7.55748	5.42056	6.55488	7.03716	8.20078	4.78482	8.29505	6.53065	6.56152	6.63895	3.70671	4.48397	5.3509	4.18646	7.03915	5.89047	4.51287	5.88955	4.77591	3.94627	4.2636	6.60019	4.39878	6.506	6.8093	6.86313	5.30206	5.7927	5.65632	5.18272	4.04687	5.22409
PP2AB_297_309		4.07703	4.61985	4.73287	4.84818	5.33235	6.01033	5.75403	6.36106	5.21325	5.3044	4.50157	5.53602	5.63139	5.35236	4.68925	5.57661	4.67082	4.6433	5.20236	4.0693	3.07918	4.68772	4.93261	4.8881	5.2599	4.47268	6.06835	4.89626	5.11278	3.93136	4.074	5.35272	4.22705	5.30209	5.58431	4.72252	6.04868	5.02676	5.32937	5.15944	4.0962
PPR1A_28_40		5.54354	7.15911	6.57043	6.68306	6.56842	7.62385	8.18936	7.57086	7.04604	7.25579	7.33345	6.90166	7.06994	7.53006	6.72741	7.64059	6.84265	6.74958	6.70905	5.01859	6.19615	5.97598	6.41227	7.18597	6.63539	6.73892	7.04563	6.85045	6.69939	6.45168	6.61776	7.311	6.77217	7.05016	6.74705	7.87953	6.24864	7.24452	6.66868	6.07903	6.90235
PRGR_545_557		NA	NA	NA	NA	NA	NA	NA	NA	NA	NA	NA	NA	NA	NA	NA	NA	NA	1.52947	NA	NA	NA	NA	NA	NA	NA	NA	NA	NA	NA	NA	NA	NA	NA	NA	NA	NA	NA	NA	NA	NA	NA
PRGR_786_798		NA	4.53182	NA	5.73969	6.69756	6.5048	6.03322	5.91458	5.77888	5.95639	NA	6.5042	5.85187	6.71813	NA	6.40168	4.63731	6.92694	1.23786	5.65578	6.70801	6.91481	6.61443	6.83361	7.14398	NA	7.92492	NA	5.36616	4.85704	3.84383	7.51629	4.50929	6.60468	6.77093	NA	7.64943	NA	7.60928	7.80565	NA
PRKDC_2618_2630		5.76744	6.223	5.34689	5.70514	5.0303	6.52119	6.95551	6.81873	6.1207	6.07661	7.08646	6.73433	6.2986	5.63293	6.28575	5.93697	6.01059	4.65794	5.64603	4.75791	6.96339	5.36484	4.06487	4.37281	4.08426	6.05957	5.26643	5.64059	6.5277	6.59542	5.82331	6.40779	4.8636	5.37733	5.652	7.25507	6.66547	6.99254	7.50779	4.97944	5.21679
PRRX2_202_214		5.14167	4.91594	6.79147	7.4829	8.4523	7.91436	7.0089	8.29592	7.48746	7.33058	4.20429	7.86594	7.6244	7.98375	3.20577	8.01933	6.87176	8.05477	5.45385	7.23949	7.87617	8.84632	7.95101	8.21175	8.40426	4.47909	9.21793	4.9294	7.19225	5.62357	6.17181	8.33733	6.61749	8.102	8.44388	4.73765	8.84152	5.73202	9.1024	9.46194	5.00933
PTK6_436_448		8.54449	7.9967	7.49729	8.14427	7.62191	7.48928	7.65241	7.8521	7.99957	9.36933	8.20226	8.15711	9.53663	9.32855	8.49593	10.2477	9.21579	9.26094	9.57579	7.05631	7.15051	7.57957	7.88874	9.44547	8.5302	6.69965	7.7071	7.6266	5.85234	6.96033	9.51551	7.18366	8.60335	8.39232	8.10665	7.96687	7.73228	6.8436	7.32329	7.32278	8.54929
PTN11_539_551		NA	4.12851	NA	4.59963	4.68147	5.60412	4.39491	4.28191	2.10497	4.58836	NA	4.04522	4.29722	3.97944	1.74781	4.81414	NA	3.98116	2.04026	5.28261	3.52238	5.62247	6.17709	5.59401	5.85469	NA	5.96033	3.19094	NA	2.62081	3.53652	NA	NA	4.93653	6.05139	0.698344	5.94229	NA	4.55748	NA	NA
PTN12_32_44		6.8771	5.69939	6.55806	7.36632	6.84217	7.18141	6.84856	6.96644	6.82283	7.47191	5.18422	6.94826	7.49291	8.26528	5.75287	7.98858	7.17483	7.70892	7.99435	5.24506	4.76293	4.39491	8.37274	7.79449	7.26342	4.49487	7.28156	5.277	4.43321	4.44576	6.6343	6.08345	8.54624	7.65416	7.02822	4.78482	6.25472	5.11757	4.57928	6.02321	6.31442
PYGL_8_20		0.520007	1.9087	2.98976	3.67935	2.52947	4.24506	4.68571	3.31374	4.31374	2.31647	4.23353	4.14398	2.78778	1.81897	1.88679	2.82667	2.11757	NA	NA	0.986325	2.6601	NA	NA	1.34671	0.202817	4.73254	3.22918	3.11443	3.03363	4.06161	2.46684	3.37799	NA	2.52947	2.442	3.70253	4.67509	4.01017	3.68571	3.58949	3.72123
RAB1A_187_199		NA	NA	NA	NA	NA	1.29445	NA	NA	NA	NA	NA	NA	NA	NA	NA	NA	NA	NA	NA	NA	NA	NA	NA	NA	NA	NA	NA	NA	NA	NA	NA	2.03363	NA	NA	NA	NA	NA	NA	0.294447	NA	NA
RADI_559_569		1.04026	0.715023	NA	NA	1.442	3.91052	4.11757	2.48153	NA	NA	NA	NA	NA	NA	NA	NA	1.07943	NA	NA	0.538866	0.826668	NA	NA	2.05344	2.6601	0.779874	0.857042	NA	2.57129	0.130061	0.681471	2.1669	NA	0.500898	NA	NA	0.779874	1.3489	0.17897	NA	0.338169
RAF1_253_265		7.19132	7.28697	7.35523	7.57272	7.58907	7.75325	8.32999	8.20041	7.51317	8.23154	7.15663	7.87629	8.14648	8.45113	7.08666	8.54311	7.29583	7.30516	7.52961	5.61693	6.89824	6.55893	6.86897	8.34366	7.75803	6.79858	8.12412	7.14706	7.21478	7.22846	7.69861	7.21368	8.0035	8.25454	8.30851	7.62025	7.34555	7.06324	6.97013	6.5621	6.90439
RAF1_332_344		7.33142	6.90553	8.63375	9.16415	10.413	9.80945	8.57172	9.8215	9.62205	8.88598	6.99489	9.23213	9.26917	9.20817	6.67056	9.48985	8.06599	9.24501	7.63594	8.69336	9.26935	10.187	9.18052	9.80748	10.6288	7.07964	10.7337	7.29947	8.96038	8.0208	8.186	10.2303	8.70508	10.078	10.6778	6.99403	10.4475	7.63018	10.592	10.6612	6.96992
RAP1B_172_184		4.36484	3.99489	4.87199	4.66117	5.23931	6.55169	6.88287	5.89505	5.35556	5.20872	4.72843	5.26431	5.59907	5.51823	4.97944	6.16386	4.26218	4.72123	4.7559	4.74477	4.89413	5.06893	5.45074	5.75832	5.67509	4.63621	6.08064	5.11364	5.53006	4.97512	5.32125	6.59513	4.40394	5.55285	5.56383	4.62081	5.10576	3.72329	5.40007	5.24506	5.84194
RASA1_453_465		6.58893	6.1351	9.11232	9.79699	10.6768	10.1847	9.10472	10.1899	10.0987	9.57182	7.06202	9.86182	9.42599	9.94243	6.46067	10.1305	7.49955	9.67076	7.60635	9.14816	9.63467	10.5305	9.90107	10.3871	10.793	7.42135	11.3871	7.77963	9.61523	8.59633	8.6863	10.7745	9.41047	10.5403	10.8789	7.19094	11.2397	8.41379	10.9303	10.9382	6.77417
RBL2_632_644		0.681471	NA	NA	NA	NA	NA	NA	NA	NA	NA	NA	NA	NA	NA	NA	NA	NA	NA	NA	NA	NA	NA	NA	NA	NA	NA	NA	NA	NA	NA	0.57586	NA	NA	NA	NA	NA	NA	NA	NA	NA	NA
RBL2_655_667		2.95858	3.9498	4.32193	4.21606	4.52829	5.70983	5.32736	5.45137	4.91864	4.97165	4.61082	5.30137	4.85986	5.15243	4.05016	5.52415	4.01355	3.60523	5.23931	3.66654	4.48397	4.61304	4.30963	4.48537	5.04769	3.80541	4.9498	4.30137	4.23498	3.92492	3.51287	4.78383	4.96382	4.68359	5.37471	4.85328	4.02864	4.85422	5.26289	3.8209	3.96382
RBL2_959_971		NA	0.779874	NA	NA	NA	1.29445	2.00679	NA	NA	NA	NA	NA	NA	NA	NA	NA	NA	NA	NA	NA	NA	NA	NA	NA	NA	NA	NA	NA	0.421827	0.0534392	NA	2.58042	NA	NA	NA	NA	NA	NA	NA	NA	NA
RBL2_99_111		NA	NA	NA	NA	NA	NA	NA	NA	NA	3.21752	NA	NA	NA	3.69414	NA	2.45695	NA	5.06243	NA	NA	3.96731	2.05998	4.10022	3.91594	NA	NA	6.44576	NA	NA	NA	NA	4.95946	NA	2.20282	1.09226	NA	6.11286	NA	5.35622	3.24075	NA
RB_242_254		3.74984	2.5667	3.76393	3.35954	4.1669	4.78482	4.4395	3.55979	4.20429	4.13627	3.35954	4.05016	4.64277	4.57358	3.69414	5.43006	3.36219	4.16234	3.95507	3.93564	3.81704	4.24362	4.30275	4.55083	4.9542	2.51048	4.73867	2.98289	3.36219	3.06974	4.35822	4.68571	3.11443	3.96033	4.11443	2.77591	3.81124	1.67296	3.76793	3.84194	4.43321
RB_350_362		0.130061	1.80346	2.79172	2.5482	3.34622	4.01859	3.74781	3.20577	3.09226	2.40651	1.93742	3.12695	2.58042	2.64277	1.53887	3.24936	2.03363	1.7559	1.09226	2.22045	2.49125	2.99659	3.33547	2.89952	3.57814	2.311	4.12383	2.5482	2.79172	2.53887	1.442	3.93029	1.15472	3.41928	2.90144	1.68993	3.30275	1.1669	3.04357	2.53887	3.34354
RB_774_786		NA	0.401363	NA	NA	NA	NA	0.500898	1.41163	NA	NA	NA	NA	NA	NA	NA	NA	NA	NA	NA	NA	NA	NA	NA	NA	NA	0.664397	NA	NA	NA	0.557482	NA	0.380604	NA	NA	NA	NA	NA	NA	NA	NA	NA
RB_803_815		2.51048	2.5009	3.80151	3.48397	4.13317	4.68676	3.93029	3.84762	4.04851	3.50809	2.7559	4.3489	3.83623	3.95156	2.62963	4.21459	2.22628	3.30275	2.5009	2.98289	3.37011	3.44451	4.07782	3.66376	3.6384	3.21752	4.70879	2.79956	3.38582	2.64277	2.5667	4.25507	2.93029	4.03529	3.88495	2.69414	3.71295	2.67296	3.62523	3.94804	4.08586
RB_804_816		5.0665	NA	6.72045	7.37832	8.49238	7.99286	6.60384	8.09853	7.38419	7.052	4.32193	7.1484	7.79699	7.2384	3.28051	7.87373	4.84194	6.95288	4.92134	7.27753	6.802	7.96131	7.84122	7.79442	8.49879	2.52947	8.80114	4.66868	6.33615	2.93386	5.98246	7.71178	6.53652	8.0447	8.51272	3.61859	8.85675	5.74019	8.32388	8.29063	NA
REL_260_272		6.81318	6.12889	6.35256	6.47052	6.49457	6.1207	6.19875	6.30757	6.03363	7.96883	5.7564	6.89802	8.17747	7.98697	6.37208	8.84312	7.52785	7.85869	8.21294	5.21899	4.95507	6.04769	6.2756	7.80065	7.16215	4.52356	6.30447	5.25365	4.52593	4.70044	7.28993	5.32872	7.4299	7.5069	7.29878	5.43824	6.42974	4.82283	5.22336	4.87106	6.18047
RET_1022_1034		8.24344	6.88472	9.32303	9.69825	10.7608	10.5045	9.58953	10.376	9.86085	9.64702	6.44419	9.78513	9.45001	9.8569	5.34622	10.1123	10.2776	11.305	8.7569	9.32193	11.623	10.9459	9.95738	10.3835	11.0419	6.74832	11.6955	7.45323	10.0091	8.22964	8.55842	11.3657	9.3435	10.5837	10.9166	7.14898	10.9531	7.89608	11.4175	11.5968	6.65389
RET_680_692		NA	NA	NA	NA	NA	NA	NA	NA	NA	NA	NA	NA	NA	NA	NA	NA	NA	NA	NA	NA	NA	NA	NA	NA	NA	NA	NA	NA	NA	NA	NA	NA	NA	NA	NA	NA	NA	NA	NA	NA	NA
RON_1346_1358		NA	5.58666	6.19578	8.12675	7.72329	6.99125	5.64113	7.51823	7.30722	7.84039	2.90507	7.75186	7.05139	8.39999	NA	8.08456	6.61527	7.88966	5.0559	6.56498	7.97013	8.05457	7.20374	8.90041	8.06923	4.51048	9.47052	5.04357	7.36021	6.23063	6.36978	8.70266	7.62412	8.26334	8.17596	4.75287	9.20134	5.94096	8.95989	8.6235	NA
RON_1353_1365		NA	3.19986	5.11914	6.15396	7.07702	5.99147	5.65254	6.86056	6.29271	6.13743	NA	6.69467	6.16765	6.98159	3.8209	6.96666	5.71035	6.41003	1.35954	5.52711	6.45757	7.41243	6.97165	7.38126	7.26041	2.6644	7.90462	3.44701	6.02446	5.09942	5.88955	7.3024	5.64113	7.05528	6.99211	0.811238	7.84253	4.07298	7.60075	8.16054	NA
RS6_228_240		6.72766	6.51227	6.69178	6.94936	6.85281	7.33918	7.22646	7.57172	6.8168	7.96426	5.84288	7.0278	7.78457	8.50645	6.19875	8.68828	7.50465	7.77143	8.00732	5.59738	5.44576	6.20503	7.00785	8.22852	8.05334	5.12383	7.48458	6.20577	5.8636	5.14013	7.62509	6.72638	7.82198	7.63251	7.65308	5.66063	6.38321	5.55401	5.56613	5.63895	6.7564
RYR1_4317_4329		5.56555	5.67562	5.92089	6.48883	6.3277	6.30137	6.06852	6.99915	6.0051	7.33278	5.08185	6.48792	7.00785	7.43447	5.2868	7.4914	6.55169	6.55314	7.51733	4.16234	4.25934	4.49487	7.3277	7.11308	7.07055	4.80444	6.85822	5.62908	4.91594	4.39232	6.37077	5.45261	7.3824	6.79122	6.85116	4.94362	5.45943	5.20429	4.89779	5.30619	6.09425
SCN7A_898_910		5.84762	5.16082	5.43699	5.90098	5.58156	6.20282	6.1509	6.16614	5.80687	6.93252	5.10418	5.64222	7.08946	7.23244	5.63786	8.05354	6.52799	6.8838	6.70514	5.2868	4.91503	5.84856	5.82954	7.28185	7.09545	3.73765	6.46129	4.90235	4.37143	4.01355	7.26643	5.75287	6.05671	6.43416	6.24362	4.5482	5.46684	4.12383	4.68359	4.84667	5.92761
SRC8_CHICK_423_435		NA	NA	NA	NA	NA	NA	NA	NA	NA	NA	NA	NA	NA	NA	NA	NA	NA	NA	NA	NA	NA	NA	NA	NA	NA	NA	NA	NA	NA	NA	NA	NA	NA	NA	NA	NA	NA	NA	NA	NA	NA
SRC8_CHICK_470_482		NA	NA	NA	NA	NA	NA	NA	NA	NA	NA	NA	NA	7.72676	NA	NA	NA	NA	5.06893	NA	NA	3.1207	NA	NA	NA	NA	NA	6.70983	NA	NA	NA	NA	NA	NA	NA	NA	NA	NA	NA	3.53417	5.13239	NA
SRC8_CHICK_476_488		11.0564	8.79135	11.5705	12.0931	13.2405	12.7524	11.6862	12.7326	12.1891	12.1258	9.05272	12.1194	11.8424	12.1517	7.99051	12.4394	12.3741	13.1183	11.0336	11.6083	13.6653	13.6284	12.2055	12.7469	13.3608	8.82433	13.7665	9.59774	12.2338	10.3156	10.9056	13.3247	11.8309	12.9855	13.1646	9.23353	13.3284	10.0531	14.1596	14.1838	9.01628
SRC8_CHICK_492_504		10.3167	8.74541	11.7812	11.6987	13.5078	13.1039	11.8332	12.7364	12.103	11.5372	8.64467	11.9671	11.9396	11.821	7.82751	12.2245	12.1018	12.7698	10.7248	11.2789	13.2662	13.757	12.0185	12.3463	13.5355	8.50562	13.6108	8.98831	12.1649	9.63142	10.7121	13.1599	11.3067	12.9741	13.2943	8.66935	12.7814	9.10433	14.2023	14.1627	8.98439
SRC_413_425		NA	NA	NA	NA	NA	NA	NA	NA	NA	NA	NA	NA	NA	NA	NA	NA	NA	NA	NA	NA	NA	NA	NA	NA	NA	NA	NA	NA	NA	NA	NA	NA	NA	NA	NA	NA	NA	NA	NA	NA	NA
STA5A_687_699		NA	NA	NA	NA	NA	NA	NA	NA	NA	NA	NA	NA	NA	NA	NA	NA	NA	NA	NA	NA	NA	NA	NA	NA	NA	NA	NA	NA	NA	NA	NA	NA	NA	NA	NA	NA	NA	NA	NA	NA	NA
STAT1_694_706		NA	NA	NA	NA	NA	NA	NA	NA	NA	NA	NA	NA	NA	NA	NA	NA	NA	NA	NA	NA	NA	NA	NA	NA	NA	NA	NA	NA	NA	NA	NA	NA	NA	NA	NA	NA	NA	NA	NA	NA	NA
STAT3_698_710		NA	1.79564	NA	NA	NA	NA	NA	NA	NA	NA	NA	NA	NA	NA	NA	NA	NA	NA	NA	NA	NA	NA	NA	NA	NA	NA	NA	NA	NA	NA	NA	NA	NA	NA	NA	NA	NA	NA	NA	NA	NA
STAT4_686_698		NA	NA	NA	NA	NA	NA	NA	NA	NA	NA	NA	NA	NA	NA	NA	NA	NA	NA	NA	NA	NA	NA	NA	NA	NA	NA	NA	NA	NA	NA	NA	NA	NA	NA	NA	NA	NA	NA	NA	NA	NA
STAT4_714_726		NA	2.7356	3.63621	4.32465	6.19094	5.54121	4.76793	6.03861	5.0034	6.19318	NA	5.76843	5.74579	6.39685	NA	6.18085	5.8955	7.14341	3.51048	4.55633	7.6459	6.91751	5.603	6.37176	6.56928	NA	7.92291	NA	4.01691	1.11757	NA	7.58737	4.43699	6.21789	6.64249	3.10497	7.44138	NA	7.82906	7.46175	NA
STAT6_634_646		NA	NA	NA	NA	NA	NA	NA	NA	NA	NA	NA	NA	NA	NA	NA	NA	NA	NA	NA	NA	NA	NA	NA	NA	NA	NA	NA	NA	NA	NA	NA	NA	NA	NA	NA	NA	NA	NA	NA	NA	NA
STK6_283_295		7.56339	7.42341	6.92425	7.49261	6.63539	7.75464	8.29436	7.82775	8.04181	8.34027	8.69349	8.0559	8.44919	8.54988	8.1208	8.7535	8.20346	8.04016	8.13733	6.53828	8.0088	7.2581	6.77541	8.4865	7.20152	7.68438	7.31048	7.99051	7.8076	8.33901	8.85257	8.42777	7.37602	7.24326	7.38842	8.32592	7.85504	7.94052	8.35755	7.3806	8.19708
STMN2_90_102		5.84762	4.82186	4.68571	4.93029	4.56325	4.61415	5.67828	5.12227	4.61082	6.46067	4.9445	4.79172	6.75816	6.26076	5.31305	7.63375	6.01059	6.36781	7.02195	4.33278	4.1669	4.78876	5.3806	6.48554	5.63402	3.8305	4.16841	4.32057	3.53652	4.0303	6.22227	4.12695	5.61082	5.44513	4.60188	4.55169	5.60803	3.5033	4.45695	3.77193	5.39037
TAU_524_536		1.98633	1.88679	2.75992	2.22045	2.87941	4.16234	4.46067	3.70462	2.96208	2.93386	2.57129	2.90144	3.04687	2.83813	2.19689	3.53652	2.13627	2.68147	2.92313	1.52001	2.59401	2.3489	2.93386	2.54089	3.07943	1.85704	2.78383	2.22045	2.62523	2.35423	1.80346	3.63621	1.9445	2.49608	3.19689	2.86079	2.61193	2.45199	3.05344	1.9087	2.37537
TEC_512_524		4.81897	4.98375	6.74477	7.51659	8.46005	8.08476	6.89115	8.08335	7.42341	7.3221	2.34354	7.63334	7.56512	7.574	NA	7.86722	7.57828	8.53616	6.13394	7.34689	9.15281	8.47068	8.11168	8.18572	8.55857	2.63402	9.2581	4.39749	7.6321	5.69046	6.16348	8.93658	6.95354	8.50757	8.49178	3.77193	8.80802	6.10655	8.99361	9.20494	2.49608
TLE2_246_258		NA	NA	NA	NA	NA	NA	NA	NA	NA	NA	NA	NA	NA	NA	NA	NA	NA	NA	NA	NA	NA	NA	NA	NA	NA	NA	NA	NA	NA	NA	NA	NA	NA	NA	NA	NA	NA	NA	NA	NA	NA
TNNT1_2_14		NA	NA	NA	NA	NA	NA	NA	NA	NA	NA	NA	NA	NA	NA	NA	NA	NA	NA	NA	NA	NA	NA	6.46345	NA	NA	NA	3.67082	NA	NA	NA	NA	NA	NA	NA	NA	NA	NA	NA	NA	5.29375	NA
TOP2A_1463_1475		9.00637	8.3061	7.66346	8.44786	8.0746	8.08285	8.61165	8.35954	8.18646	9.09066	8.10892	8.27893	9.25016	9.24174	8.44755	9.61332	9.30193	9.54889	9.67848	6.91097	7.52282	7.30653	8.23018	9.14789	8.41339	6.87895	7.89436	7.17916	6.51555	7.08466	8.88552	7.63526	8.9542	8.82954	8.10872	7.87106	7.99745	7.68716	7.57914	7.15987	8.19076
TY3H_65_77		9.05917	8.0052	8.77466	9.04527	8.85904	8.24936	7.79895	8.26342	8.84744	9.74883	7.63485	9.14317	9.8113	10.4228	7.9121	10.3862	9.15185	9.58216	9.26453	8.41339	7.64983	8.84957	8.47573	9.86268	9.35954	6.18982	9.05395	7.22609	6.08946	6.72869	9.47795	7.68346	9.63245	9.63135	9.6179	7.17427	8.4329	6.9803	7.81015	7.45106	8.05046
TYRO3_679_691		6.13123	6.03363	6.64467	7.38875	8.12188	7.47955	7.00615	7.85986	7.24775	6.91323	5.03778	7.12928	7.7421	7.61012	5.23281	7.58283	6.36451	7.51986	6.22191	7.02989	7.65956	7.91672	7.67589	7.9684	8.09863	5.47909	8.3401	5.76343	7.05978	5.91729	6.67109	7.92772	6.7826	7.63526	8.061	5.09306	8.22336	5.60019	8.46013	8.33463	5.2429
VASP_150_162		8.19902	6.89161	7.20688	7.32244	7.29826	6.16728	6.37438	6.53857	7.16557	8.85469	6.79882	7.33884	9.1962	9.0831	7.28802	10.1228	8.37995	8.82936	9.04738	7.29445	6.09664	7.75653	7.94892	9.1836	8.6356	5.24219	7.26342	6.11128	4.62963	5.60803	8.86079	5.97209	8.31117	8.15463	7.72843	6.22336	7.64031	5.56383	6.37897	6.12734	7.48837
VASP_232_244		0.104969	NA	1.78778	NA	1.95858	1.39102	1.51048	1.23786	0.986325	NA	NA	NA	NA	1.73969	NA	NA	NA	NA	NA	1.61193	0.841935	NA	2.24362	1.39102	1.80346	0.972519	2.49608	NA	1.61193	0.715023	NA	2.47665	NA	0.130061	NA	0.972519	1.84194	NA	1.27208	1.47175	1.55748
VASP_271_283		6.23353	5.41099	5.33547	5.64222	5.26502	7.22081	7.73266	7.36136	5.35156	6.10418	5.37011	5.57871	6.02195	6.2847	5.79564	6.34823	6.23136	5.89184	6.86734	3.97771	5.33345	3.83813	7.00149	6.24965	5.88863	6.46005	6.46406	6.56152	5.86454	5.33142	5.45819	6.17822	6.11246	6.01733	5.32329	5.81221	6.22918	6.03902	4.96557	5.425	6.61776
VGFR1_1040_1052		NA	1.57586	NA	NA	6.02279	4.14244	NA	4.70671	2.22628	5.02697	NA	5.33951	3.40394	5.79122	NA	5.90961	6.22518	6.6865	2.89047	4.48883	7.22154	5.88218	4.77491	5.63238	5.6644	NA	7.23804	NA	2.78778	NA	NA	6.34052	3.83241	5.23425	5.89322	NA	6.79882	NA	7.07601	6.64929	NA
VGFR1_1046_1058_Y1048F		NA	3.17596	NA	NA	NA	NA	NA	NA	NA	NA	NA	NA	NA	NA	NA	NA	NA	NA	NA	NA	NA	NA	NA	NA	NA	NA	NA	NA	NA	NA	NA	NA	NA	NA	NA	NA	NA	NA	NA	NA	NA
VGFR1_1049_1061		NA	NA	NA	2.77193	5.49668	NA	NA	NA	NA	NA	NA	NA	NA	NA	NA	NA	NA	NA	NA	NA	NA	3.47909	2.11757	NA	NA	NA	4.05671	NA	NA	NA	NA	1.24936	NA	NA	3.87941	NA	2.31647	NA	4.03695	NA	NA
VGFR1_1162_1174		NA	NA	NA	NA	NA	NA	NA	NA	NA	NA	NA	NA	NA	NA	NA	NA	NA	1.79564	NA	NA	NA	NA	NA	NA	NA	NA	1.40136	NA	NA	NA	NA	NA	NA	NA	NA	NA	NA	NA	NA	NA	NA
VGFR1_1206_1218		NA	2.64277	NA	NA	NA	NA	NA	NA	NA	NA	NA	NA	NA	5.04522	NA	NA	NA	3.75791	NA	NA	NA	0.611929	4.76694	1.51048	NA	NA	2.81511	NA	NA	NA	NA	NA	NA	NA	NA	NA	NA	NA	2.96905	NA	NA
VGFR1_1235_1247		NA	NA	NA	NA	NA	NA	NA	NA	NA	NA	NA	NA	NA	3.21459	NA	NA	NA	4.4231	NA	NA	NA	NA	NA	NA	NA	NA	NA	NA	NA	NA	NA	NA	NA	NA	NA	NA	NA	NA	NA	2.33817	NA
VGFR1_1320_1332_C1320S/C1321S		NA	NA	NA	NA	NA	NA	NA	NA	NA	NA	NA	NA	NA	4.38321	NA	2.68993	NA	5.28191	NA	NA	NA	NA	NA	NA	1.10497	NA	5.87385	NA	NA	NA	NA	0.380604	NA	NA	NA	NA	3.45199	NA	NA	4.91864	NA
VGFR1_1326_1338		3.8305	4.37406	6.39685	7.57942	8.0671	7.57215	6.74579	7.80504	7.46514	7.58312	3.17897	7.99339	7.36962	7.89756	NA	8.10912	6.27665	8.1286	4.53535	6.99254	8.41179	8.36978	7.80796	8.54464	8.3519	1.9087	9.46217	5.09146	7.11325	5.80395	6.48973	8.6923	7.17634	8.13414	8.08776	4.09226	9.01075	5.91278	8.99686	8.9429	3.84194
VGFR2_1046_1058		NA	3.49367	NA	NA	4.85328	3.94274	2.40651	4.34354	NA	4.49729	NA	2.71502	3.8305	5.00848	NA	5.08906	5.63073	7.16139	3.15472	4.23353	6.99361	5.92358	4.60412	5.78334	5.52179	NA	7.1572	NA	3.77591	2.02697	NA	6.74147	3.7356	4.9983	4.83813	NA	6.43321	NA	6.22954	6.79809	NA
VGFR2_1052_1064		NA	2.02027	3.3489	5.82763	6.58808	5.90371	4.83909	5.99787	6.05467	6.35987	NA	6.29306	5.83528	6.59373	NA	6.75564	6.67029	7.49185	2.6384	5.75942	8.2134	6.96448	6.56095	7.28401	7.06832	NA	8.2847	2.7559	6.22737	4.19838	1.55748	7.53373	5.5051	6.93897	6.8521	NA	7.79393	3.81704	7.42864	7.59584	NA
VGFR2_1168_1180		NA	4.37799	5.11443	7.14418	7.11522	6.6482	6.34956	6.72535	6.56123	6.96033	NA	7.47436	6.57014	7.62729	NA	7.67642	6.67908	7.98665	4.61527	6.08946	7.84632	7.35123	6.78334	8.01775	7.57957	4.29028	8.43573	5.36153	6.51436	5.86547	4.49729	8.34998	6.02738	7.45385	7.51362	NA	8.4227	5.62688	7.93786	7.65484	NA
VGFR2_1207_1219_C1208S		NA	NA	NA	NA	NA	NA	NA	NA	NA	NA	NA	NA	NA	NA	NA	NA	NA	NA	NA	NA	NA	NA	NA	NA	NA	NA	NA	NA	NA	NA	NA	NA	NA	NA	NA	NA	NA	NA	NA	NA	NA
VGFR2_944_956		6.13974	4.76393	5.4656	6.311	6.83098	6.67722	6.17897	6.77043	5.99104	5.64494	3.03363	5.7927	6.57615	6.25543	5.14552	6.42563	NA	2.82667	5.79319	5.96948	NA	6.64658	6.74299	6.38256	7.1593	4.01355	6.60496	4.68465	5.42943	4.07943	5.55343	6.42087	5.34823	6.40361	7.13897	4.29999	6.64413	4.76393	6.79417	6.88932	4.57814
VGFR2_989_1001		8.17285	7.30154	9.17163	9.64403	10.8314	10.3076	9.29479	10.5935	10.0971	9.45424	6.37766	9.9614	9.70064	9.92209	4.37668	10.2901	10.3024	10.7962	8.47229	9.17874	11.6119	11.1636	10.0111	10.3602	11.1628	6.16234	11.3548	7.12188	9.97536	8.15013	8.69013	11.1263	9.24519	10.4333	10.974	6.62495	10.9319	7.77193	11.5514	11.7668	6.49367
VGFR3_1061_1073		NA	4.32057	NA	5.40651	5.54004	4.57928	4.01691	5.67828	4.6601	5.63949	NA	5.80638	5.40522	6.04975	NA	6.00933	4.73969	6.2763	NA	5.16006	6.62247	6.57386	6.45043	6.51198	6.62853	NA	7.71009	NA	5.21166	2.26076	3.42436	6.80005	4.5021	5.94096	6.52711	NA	7.1831	1.73151	7.30636	6.96861	NA
VIGLN_289_301		NA	NA	NA	NA	NA	NA	NA	NA	NA	NA	NA	NA	NA	NA	NA	NA	0.841935	NA	NA	NA	NA	NA	NA	NA	NA	NA	NA	NA	NA	NA	NA	NA	NA	NA	NA	NA	0.442005	NA	NA	NA	NA
VINC_815_827		6.77068	1.59401	4.44326	5.952	6.57957	6.32736	4.37799	6.9247	5.99531	5.76593	2.28889	6.02989	6.3055	5.63348	2.3489	6.60887	NA	5.66868	2.74781	5.16917	5.42183	6.25863	6.79662	6.33884	7.00319	NA	7.35256	2.8305	4.34488	NA	3.83241	5.8692	4.71916	6.8093	6.96535	NA	7.10378	NA	6.49336	6.84998	NA
VTNC_390_402		8.09962	7.37389	7.92246	8.14418	7.9095	7.61165	7.50435	8.07106	7.93286	9.08806	6.99979	8.10002	9.12168	9.57533	7.56008	9.77267	8.41618	8.9776	8.70194	7.06731	6.71761	7.5933	7.97349	9.36371	8.81251	6.02488	8.47428	7.21258	6.00467	6.3321	8.96164	7.02884	8.76762	8.8462	8.46383	6.51108	7.57828	6.21533	6.47543	6.95814	8.03654
YAP1_121_133		NA	0.27208	NA	NA	0.0534392	2.4619	3.38582	1.62081	NA	NA	NA	NA	NA	NA	0.401363	NA	NA	NA	NA	NA	0.747813	NA	NA	NA	NA	NA	NA	NA	0.95858	NA	NA	1.88679	NA	0.249359	NA	0.0269671	0.27208	0.557482	NA	NA	NA
ZAP70_485_497		6.18609	5.58949	7.40859	8.49404	9.1552	8.70436	7.56008	8.75841	8.59605	8.46891	5.09704	8.64399	8.0167	8.90853	2.27208	8.91035	8.165	9.36351	6.55459	7.92806	10.0262	9.34877	8.5621	9.14008	9.54929	5.41419	10.4784	5.89733	8.35165	7.10141	6.94958	9.64966	8.13074	9.1448	9.37656	5.30137	10.1004	6.81729	9.87569	9.86454	5.09783
ZBT16_621_633		3.87013	4.98375	2.7356	4.89322	5.86827	5.31579	5.31579	5.06974	4.87848	4.1409	NA	4.19541	5.02864	5.89413	NA	4.24362	NA	5.72432	4.10497	4.11128	3.75791	5.9577	5.5844	5.00764	5.74629	NA	6.42405	2.15472	3.23498	NA	4.23208	4.5644	2.3489	5.45881	5.94406	3.05016	6.23425	NA	5.91052	6.52858	NA
pTY3H_64_78		10.53	10.5876	10.2974	10.1755	10.0307	10.2926	10.4375	10.8153	10.4204	10.2092	11.0626	10.23	10.451	10.4907	10.6026	10.0558	11.1014	10.9358	11.1043	8.89322	10.4262	9.08325	8.39175	9.1098	8.19411	9.87579	9.1396	9.65811	9.38187	9.43321	9.21542	8.86868	10.575	10.0634	9.77348	11.1809	9.67443	11.0187	10.2828	9.02226	9.50723
pVASP_150_164		10.203	10.0535	9.80739	10.1223	9.68273	9.74598	9.98724	10.4651	10.1398	10.0829	10.5938	10.1891	10.1056	10.1091	10.3116	9.80233	10.3333	9.97274	10.6002	9.14466	10.2229	9.1922	8.85257	9.02773	7.97533	9.79466	8.98434	9.33762	8.95595	9.52175	9.43651	8.78525	10.1195	9.74499	9.51629	10.6735	9.6898	10.792	10.1672	9.11938	9.42206
